# Supplementary material for: Distribution and Evolutionary Implications of Flagellum-Associated Gene Families in Representative Algal Genomes
Source: Biology (Basel). 2026 Jul 2;15(13):1058. doi: 10.3390/biology15131058 (PMC13360157; doi:10.3390/biology15131058)
Supplement: Supplementary file 1 [file biology-15-01058-s001.zip]

Archive with 21 entries (20 files):
- Supplementary/
- Supplementary/Fig4.pdf
- __MACOSX/Supplementary/._Fig4.pdf
- Supplementary/Fig5.pdf
- __MACOSX/Supplementary/._Fig5.pdf
- Supplementary/Fig7.pdf
- __MACOSX/Supplementary/._Fig7.pdf
- Supplementary/Fig6.pdf
- __MACOSX/Supplementary/._Fig6.pdf
- Supplementary/Fig2.pdf
- __MACOSX/Supplementary/._Fig2.pdf
- Supplementary/Fig3.pdf
- __MACOSX/Supplementary/._Fig3.pdf
- Supplementary/Fig1.pdf
- __MACOSX/Supplementary/._Fig1.pdf
- Supplementary/Supplementary_tables.xlsx
- __MACOSX/Supplementary/._Supplementary_tables.xlsx
- Supplementary/Fig8.pdf
- __MACOSX/Supplementary/._Fig8.pdf
- Supplementary/Fig9.pdf
- __MACOSX/Supplementary/._Fig9.pdf
