# Supplementary material for: Distribution and Evolutionary Implications of Flagellum-Associated Gene Families in Representative Algal Genomes
Source: Biology (Basel). 2026 Jul 2;15(13):1058. doi: 10.3390/biology15131058 (PMC13360157; doi:10.3390/biology15131058)
Supplement: Supplementary file 1 [file biology-15-01058-s001.zip › Supplementary/Supplementary_tables.xlsx]

## Sheet: Table S1
#Table S1 : the list of collected 226 algal genomes.
Phylum	Class	Order	Family	Genus	Species	Accession	Busco(Genome)	Busco(Gene set)
Alveolata	Dinophyceae	Syndiniales	Amoebophryaceae	Amoebophrya	Amoebophrya_sp_A120	GCA_905178155.1	C:81.9%[S:78.4%,D:3.5%],F:5.8%,M:12.3%,n:171	C:93.0%[S:86.0%,D:7.0%],F:2.3%,M:4.7%,n:171	alveolata_odb10
Alveolata	Dinophyceae	Syndiniales	Amoebophryaceae	Amoebophrya	Amoebophrya_sp_A25	GCA_905178165.1	C:81.9%[S:78.4%,D:3.5%],F:8.2%,M:9.9%,n:171	C:88.3%[S:80.1%,D:8.2%],F:6.4%,M:5.3%,n:171	alveolata_odb10
Alveolata	Dinophyceae	Amphidiniales	Amphidiniaceae	Amphidinium	Amphidinium_carterae	GCA_019702695.1	C:11.1%[S:11.1%,D:0.0%],F:22.8%,M:66.1%,n:171	C:1.8%[S:1.8%,D:0.0%],F:7.6%,M:90.6%,n:171	alveolata_odb10
Alveolata	Dinophyceae	Suessiales	Suessiaceae	Polarella	Polarella_glacialis_CCMP1383	GCA_963575745.1	C:70.2%[S:28.7%,D:41.5%],F:15.8%,M:14.0%,n:171	C:60.2%[S:23.4%,D:36.8%],F:13.5%,M:26.3%,n:171	alveolata_odb10
Alveolata	Dinophyceae	Suessiales	Symbiodiniaceae	Symbiodinium	Symbiodinium_goreaui	GCA_947184155.2	C:70.2%[S:28.7%,D:41.5%],F:15.8%,M:14.0%,n:171	C:63.7%[S:49.7%,D:14.0%],F:9.9%,M:26.4%,n:171	alveolata_odb10
Alveolata	Dinophyceae	Suessiales	Symbiodiniaceae	Symbiodinium	Symbiodinium_kawagutii	GCA_009767595.1	C:70.2%[S:28.7%,D:41.5%],F:15.8%,M:14.0%,n:171	C:65.0%[S:48.0%,D:17.0%],F:8.2%,M:26.8%,n:171	alveolata_odb10
Alveolata	Dinophyceae	Suessiales	Symbiodiniaceae	Symbiodinium	Symbiodinium_microadriaticum_2	GCA_018327485.1	C:64.9%[S:57.9%,D:7.0%],F:12.9%,M:22.2%,n:171	C:63.1%[S:52.6%,D:10.5%],F:15.8%,M:21.1%,n:171	alveolata_odb10
Alveolata	Dinophyceae	Suessiales	Symbiodiniaceae	Symbiodinium	Symbiodinium_microadriaticum_3	GCA_905231925.1	C:76.6%[S:53.2%,D:23.4%],F:11.7%,M:11.7%,n:171	C:73.1%[S:55.6%,D:17.5%],F:11.7%,M:15.2%,n:171	alveolata_odb10
Alveolata	Dinophyceae	Suessiales	Symbiodiniaceae	Symbiodinium	Symbiodinium_microadriaticum	GCA_001939145.1	C:64.9%[S:57.9%,D:7.0%],F:12.9%,M:22.2%,n:171	C:66.1%[S:58.5%,D:7.6%],F:14.0%,M:19.9%,n:171	alveolata_odb10
Alveolata	Dinophyceae	Suessiales	Symbiodiniaceae	Symbiodinium	Symbiodinium_natans	GCA_905221605.1	C:62.0%[S:54.4%,D:7.6%],F:13.5%,M:24.5%,n:171	C:67.9%[S:50.9%,D:17.0%],F:10.5%,M:21.6%,n:171	alveolata_odb10
Alveolata	Dinophyceae	Suessiales	Symbiodiniaceae	Symbiodinium	Symbiodinium_necroappetens	GCA_905231915.1	C:59.7%[S:51.5%,D:8.2%],F:14.0%,M:26.3%,n:171	C:62.6%[S:57.3%,D:5.3%],F:15.2%,M:22.2%,n:171	alveolata_odb10
Alveolata	Dinophyceae	Suessiales	Symbiodiniaceae	Symbiodinium	Symbiodinium_pilosum	GCA_905231905.1	C:59.6%[S:52.0%,D:7.6%],F:12.3%,M:28.1%,n:171	C:52.0%[S:44.4%,D:7.6%],F:12.9%,M:35.1%,n:171	alveolata_odb10
Alveolata	Dinophyceae	Suessiales	Symbiodiniaceae	Symbiodinium	Symbiodinium_sp_CCMP2456	GCA_905221635.1	C:62.6%[S:55.6%,D:7.0%],F:13.5%,M:23.9%,n:171	C:66.1%[S:57.3%,D:8.8%],F:12.3%,M:21.6%,n:171	alveolata_odb10
Alveolata	Dinophyceae	Suessiales	Symbiodiniaceae	Symbiodinium	Symbiodinium_sp_CCMP2592	GCA_905221615.1	C:66.6%[S:56.7%,D:9.9%],F:11.1%,M:22.3%,n:171	C:73.1%[S:63.2%,D:9.9%],F:12.3%,M:14.6%,n:171	alveolata_odb10
Alveolata	Dinophyceae	Suessiales	Symbiodiniaceae	Symbiodinium	Symbiodinium_sp_clade_A_Y106	GCA_003297005.1	C:70.2%[S:28.7%,D:41.5%],F:15.8%,M:14.0%,n:171	C:60.8%[S:52.6%,D:8.2%],F:14.0%,M:25.2%,n:171	alveolata_odb10
Alveolata	Dinophyceae	Suessiales	Symbiodiniaceae	Symbiodinium	Symbiodinium_sp_clade_C_Y103	GCA_003297045.1	C:68.4%[S:45.6%,D:22.8%],F:16.4%,M:15.2%,n:171	C:53.8%[S:46.2%,D:7.6%],F:11.1%,M:35.1%,n:171	alveolata_odb10
Alveolata	Dinophyceae	Suessiales	Symbiodiniaceae	Symbiodinium	Symbiodinium_sp_KB8	GCA_905221625.1	C:90.6%[S:34.5%,D:56.1%],F:5.8%,M:3.6%,n:171	C:89.4%[S:60.2%,D:29.2%],F:4.1%,M:6.5%,n:171	alveolata_odb10
Bacillariophyta	Fragilariophyceae	Fragilariales	Fragilariaceae	Asterionella	Asterionella_formosa	GCA_002256025.1	C:98.0%[S:97.0%,D:1.0%],F:1.0%,M:1.0%,n:100	C:98.0%[S:97.0%,D:1.0%],F:1.0%,M:1.0%,n:100	stramenopiles_odb10
Bacillariophyta	Fragilariophyceae	Fragilariales	Fragilariaceae	Asterionellopsis	Asterionellopsis_glacialis	GCA_014885115.2	C:95.0%[S:95.0%,D:0.0%],F:2.0%,M:3.0%,n:100	C:77.0%[S:77.0%,D:0.0%],F:3.0%,M:20.0%,n:100	stramenopiles_odb10
Bacillariophyta	Coscinodiscophyceae	Chaetocerotales	Chaetocerotaceae	Chaetoceros	Chaetoceros_muellerii	GCA_019693545.1	C:98.0%[S:96.0%,D:2.0%],F:1.0%,M:1.0%,n:100	C:81.0%[S:81.0%,D:0.0%],F:3.0%,M:16.0%,n:100	stramenopiles_odb10
Bacillariophyta	Coscinodiscophyceae	Chaetocerotales	Chaetocerotaceae	Chaetoceros	Chaetoceros_tenuissimus	GCA_021927905.1	C:96.0%[S:92.0%,D:4.0%],F:0.0%,M:4.0%,n:100	C:96.0%[S:91.0%,D:5.0%],F:0.0%,M:4.0%,n:100	stramenopiles_odb10
Bacillariophyta	Coscinodiscophyceae	Stephanodiscales	Stephanodiscaceae	Cyclotella	Cyclotella_cryptica	GCA_013187285.1	C:98.0%[S:94.0%,D:4.0%],F:2.0%,M:0.0%,n:100	C:98.0%[S:94.0%,D:4.0%],F:2.0%,M:0.0%,n:100	stramenopiles_odb10
Bacillariophyta	Bacillariophyceae	Bacillariales	Bacillariaceae	Cylindrotheca	Cylindrotheca_fusiformis	GCA_019693525.1	C:98.0%[S:97.0%,D:1.0%],F:1.0%,M:1.0%,n:100	C:87.0%[S:87.0%,D:0.0%],F:5.0%,M:8.0%,n:100	stramenopiles_odb10
Bacillariophyta	Bacillariophyceae	Naviculales	Naviculaceae	Fistulifera	Fistulifera_pelliculosa	GCA_019693425.1	C:96.0%[S:85.0%,D:11.0%],F:1.0%,M:3.0%,n:100	C:80.0%[S:71.0%,D:9.0%],F:1.0%,M:19.0%,n:100	stramenopiles_odb10
Bacillariophyta	Bacillariophyceae	Naviculales	Naviculaceae	Fistulifera	Fistulifera_solaris	GCA_002217885.1	C:100.0%[S:2.0%,D:98.0%],F:0.0%,M:0.0%,n:100	C:100.0%[S:2.0%,D:98.0%],F:0.0%,M:0.0%,n:100	stramenopiles_odb10
Bacillariophyta	Fragilariophyceae	Fragilariales	Fragilariaceae	Fragilaria	Fragilaria_crotonensis	GCA_022925895.1	C:81.0%[S:71.0%,D:10.0%],F:0.0%,M:19.0%,n:100	C:75.0%[S:67.0%,D:8.0%],F:5.0%,M:20.0%,n:100	stramenopiles_odb10
Bacillariophyta	Fragilariophyceae	Fragilariales	Fragilariaceae	Fragilaria	Fragilaria_radians	GCA_900642245.1	C:91.0%[S:72.0%,D:19.0%],F:1.0%,M:8.0%,n:100	C:91.0%[S:72.0%,D:19.0%],F:1.0%,M:8.0%,n:100	stramenopiles_odb10
Bacillariophyta	Bacillariophyceae	Bacillariales	Bacillariaceae	Fragilariopsis	Fragilariopsis_cylindrus_CCMP1102_2	GCA_001750085.1	C:99.0%[S:49.0%,D:50.0%],F:1.0%,M:0.0%,n:100	C:99.0%[S:49.0%,D:50.0%],F:1.0%,M:0.0%,n:100	stramenopiles_odb10
Bacillariophyta	Bacillariophyceae	Bacillariales	Bacillariaceae	Fragilariopsis	Fragilariopsis_cylindrus_CCMP1102	GCA_900095095.1	C:99.0%[S:49.0%,D:50.0%],F:1.0%,M:0.0%,n:100	C:94.0%[S:93.0%,D:1.0%],F:3.0%,M:3.0%,n:100	stramenopiles_odb10
Bacillariophyta	Bacillariophyceae	Bacillariales	Bacillariaceae	Fragilariopsis	Fragilariopsis_kerguelensis	GCA_902825245.1	NA	NA	stramenopiles_odb10
Bacillariophyta	Bacillariophyceae	Naviculales	Amphipleuraceae	Halamphora	Halamphora_sp_AAB	GCA_004335955.1	C:16.0%[S:7.0%,D:9.0%],F:1.0%,M:83.0%,n:100	C:16.0%[S:7.0%,D:9.0%],F:1.0%,M:83.0%,n:100	stramenopiles_odb10
Bacillariophyta	Bacillariophyceae	Naviculales	Amphipleuraceae	Halamphora	Halamphora_sp_MG8b	GCA_004335815.1	C:36.0%[S:32.0%,D:4.0%],F:20.0%,M:44.0%,n:100	C:36.0%[S:32.0%,D:4.0%],F:20.0%,M:44.0%,n:100	stramenopiles_odb10
Bacillariophyta	Fragilariophyceae	Licmophorales	Licmophoraceae	Licmophora	Licmophora_abbreviata	GCA_900291995.1	C:97.0%[S:97.0%,D:0.0%],F:1.0%,M:2.0%,n:100	C:97.0%[S:97.0%,D:0.0%],F:1.0%,M:2.0%,n:100	stramenopiles_odb10
Bacillariophyta	Bacillariophyceae	Bacillariales	Bacillariaceae	Nitzschia	Nitzschia_inconspicua	GCA_019154785.2	C:100.0%[S:6.0%,D:94.0%],F:0.0%,M:0.0%,n:100	C:100.0%[S:8.0%,D:92.0%],F:0.0%,M:0.0%,n:100	stramenopiles_odb10
Bacillariophyta	Bacillariophyceae	Bacillariales	Bacillariaceae	Nitzschia	Nitzschia_palea	GCA_019593585.1	C:99.0%[S:99.0%,D:0.0%],F:0.0%,M:1.0%,n:100	C:87.0%[S:87.0%,D:0.0%],F:3.0%,M:10.0%,n:100	stramenopiles_odb10
Bacillariophyta	Bacillariophyceae	Bacillariales	Bacillariaceae	Nitzschia	Nitzschia_putrida	GCA_016586335.1	C:98.0%[S:59.0%,D:39.0%],F:0.0%,M:2.0%,n:100	C:90.0%[S:49.0%,D:41.0%],F:2.0%,M:8.0%,n:100	stramenopiles_odb10
Bacillariophyta	Bacillariophyceae	Bacillariales	Bacillariaceae	Nitzschia	Nitzschia_sp_Nitz4	GCA_013372465.1	C:99.0%[S:98.0%,D:1.0%],F:0.0%,M:1.0%,n:100	C:99.0%[S:98.0%,D:1.0%],F:0.0%,M:1.0%,n:100	stramenopiles_odb10
Bacillariophyta	Bacillariophyceae	Naviculales	Phaeodactylaceae	Phaeodactylum	Phaeodactylum_tricornutum_CCAP_1055-1	GCA_000150955.2	C:99.0%[S:98.0%,D:1.0%],F:1.0%,M:0.0%,n:100	C:99.0%[S:98.0%,D:1.0%],F:1.0%,M:0.0%,n:100	stramenopiles_odb10
Bacillariophyta	Bacillariophyceae	Naviculales	Phaeodactylaceae	Phaeodactylum	Phaeodactylum_tricornutum	GCF_000150955.2	C:99.0%[S:98.0%,D:1.0%],F:1.0%,M:0.0%,n:100	C:96.0%[S:94.0%,D:2.0%],F:2.0%,M:2.0%,n:100	stramenopiles_odb10
Bacillariophyta	Mediophyceae	Triceratiales	Plagiogrammaceae	Psammoneis	Psammoneis_japonica	GCA_008632985.1	C:88.0%[S:81.0%,D:7.0%],F:5.0%,M:7.0%,n:100	C:88.0%[S:81.0%,D:7.0%],F:5.0%,M:7.0%,n:100	stramenopiles_odb10
Bacillariophyta	Bacillariophyceae	Bacillariales	Bacillariaceae	Pseudo-nitzschia	Pseudo-nitzschia_multistriata	GCA_900660405.1	C:99.0%[S:98.0%,D:1.0%],F:1.0%,M:0.0%,n:100	C:99.0%[S:98.0%,D:1.0%],F:1.0%,M:0.0%,n:100	stramenopiles_odb10
Bacillariophyta	Coscinodiscophyceae	Thalassiosirales	Skeletonemataceae	Skeletonema	Skeletonema_costatum	GCA_018806925.1	C:96.0%[S:95.0%,D:1.0%],F:1.0%,M:3.0%,n:100	C:84.0%[S:84.0%,D:0.0%],F:3.0%,M:13.0%,n:100	stramenopiles_odb10
Bacillariophyta	NA	NA	NA	NA	Bacillariophyta_sp_1	GCA_010367165.1	C:92.0%[S:90.0%,D:2.0%],F:2.0%,M:6.0%,n:100	C:86.0%[S:85.0%,D:1.0%],F:2.0%,M:12.0%,n:100	stramenopiles_odb10
Bacillariophyta	NA	NA	NA	NA	Bacillariophyta_sp_2	GCA_020048575.1	C:7.0%[S:6.0%,D:1.0%],F:1.0%,M:92.0%,n:100	C:2.0%[S:2.0%,D:0.0%],F:1.0%,M:97.0%,n:100	stramenopiles_odb10
Bacillariophyta	NA	NA	NA	NA	Bacillariophyta_sp_3	GCA_020048535.1	C:8.0%[S:5.0%,D:3.0%],F:1.0%,M:91.0%,n:100	C:5.0%[S:4.0%,D:1.0%],F:2.0%,M:93.0%,n:100	stramenopiles_odb10
Bacillariophyta	NA	NA	NA	NA	Bacillariophyta_sp_4	GCA_013299085.1	C:90.0%[S:38.0%,D:52.0%],F:0.0%,M:10.0%,n:100	C:73.0%[S:45.0%,D:28.0%],F:1.0%,M:26.0%,n:100	stramenopiles_odb10
Bacillariophyta	NA	NA	NA	NA	Bacillariophyta_sp_5	GCA_010367175.1	C:56.0%[S:55.0%,D:1.0%],F:3.0%,M:41.0%,n:100	C:41.0%[S:40.0%,D:1.0%],F:4.0%,M:55.0%,n:100	stramenopiles_odb10
Bacillariophyta	NA	NA	NA	NA	Bacillariophyta_sp	GCA_023346865.1	C:70.6%[S:69.8%,D:0.8%],F:6.7%,M:22.7%,n:100	C:92.0%[S:90.0%,D:2.0%],F:2.0%,M:6.0%,n:100	stramenopiles_odb10
Bacillariophyta	Coscinodiscophyceae	Thalassiosirales	Thalassiosiraceae	Thalassiosira	Thalassiosira_oceanica_2	GCA_000296195.2	C:88.0%[S:87.0%,D:1.0%],F:9.0%,M:3.0%,n:100	C:92.0%[S:92.0%,D:0.0%],F:5.0%,M:3.0%,n:100	stramenopiles_odb10
Bacillariophyta	Coscinodiscophyceae	Thalassiosirales	Thalassiosiraceae	Thalassiosira	Thalassiosira_oceanica	GCA_019693575.1	C:56.5%[S:54.1%,D:2.4%],F:14.9%,M:28.6%,n:100	C:93.0%[S:91.0%,D:2.0%],F:5.0%,M:2.0%,n:100	stramenopiles_odb10
Bacillariophyta	Coscinodiscophyceae	Thalassiosirales	Thalassiosiraceae	Thalassiosira	Thalassiosira_pseudonana_CCMP1335	GCF_000149405.2	C:93.0%[S:92.0%,D:1.0%],F:3.0%,M:4.0%,n:100	C:99.0%[S:98.0%,D:1.0%],F:1.0%,M:0.0%,n:100	stramenopiles_odb10
Bacillariophyta	Coscinodiscophyceae	Thalassiosirales	Thalassiosiraceae	Thalassiosira	Thalassiosira_sundarbana	GCA_020086505.1	C:18.0%[S:6.0%,D:12.0%],F:1.0%,M:81.0%,n:100	C:18.0%[S:7.0%,D:11.0%],F:1.0%,M:81.0%,n:100	stramenopiles_odb10
Chlorophyta	Trebouxiophyceae	Trebouxiales	Trebouxiaceae	Asterochloris	Asterochloris_erici	GCA_019693375.1	C:87.3%[S:87.0%,D:0.3%],F:3.3%,M:9.4%,n:1519	C:58.7%[S:58.2%,D:0.5%],F:10.9%,M:30.4%,n:1519	chlorophyta_odb10
Chlorophyta	Trebouxiophyceae	Trebouxiales	Trebouxiaceae	Asterochloris	Asterochloris_glomerata	GCA_937857455.1	C:87.1%[S:86.4%,D:0.7%],F:3.0%,M:9.9%,n:1519	C:87.1%[S:86.4%,D:0.7%],F:3.0%,M:9.9%,n:1519	chlorophyta_odb10
Chlorophyta	Chlorophyceae	Chlamydomonadales	Astrephomenaceae	Astrephomene	Astrephomene_gubernaculifera	GCA_021605115.1	C:97.3%[S:96.6%,D:0.7%],F:0.8%,M:1.9%,n:1519	C:82.9%[S:81.7%,D:1.2%],F:2.5%,M:14.6%,n:1519	chlorophyta_odb10
Chlorophyta	Trebouxiophyceae	Chlorellales	Chlorellaceae	Auxenochlorella	Auxenochlorella_protothecoides	GCA_000733215.1	C:93.3%[S:93.0%,D:0.3%],F:2.0%,M:4.7%,n:1519	C:93.3%[S:93.0%,D:0.3%],F:2.0%,M:4.7%,n:1519	chlorophyta_odb10
Chlorophyta	Trebouxiophyceae	Chlorellales	Chlorellaceae	Auxenochlorella	Auxenochlorella_pyrenoidosa	GCA_001430745.1	C:80.2%[S:80.1%,D:0.1%],F:7.4%,M:12.4%,n:1519	C:80.2%[S:80.1%,D:0.1%],F:7.4%,M:12.4%,n:1519	chlorophyta_odb10
Chlorophyta	Chlorophyceae	Chlamydomonadales	Chlorococcaceae	Axilococcus	Axilococcus_clingmanii	GCA_019693495.1	C:98.5%[S:98.0%,D:0.5%],F:0.1%,M:1.4%,n:1519	C:81.4%[S:80.7%,D:0.7%],F:3.2%,M:15.4%,n:1519	chlorophyta_odb10
Chlorophyta	Mamiellophyceae	Mamiellales	Bathycoccaceae	Bathycoccus	Bathycoccus_prasinos	GCA_002220235.1	C:97.1%[S:96.7%,D:0.4%],F:0.7%,M:2.2%,n:1519	C:97.1%[S:96.7%,D:0.4%],F:0.7%,M:2.2%,n:1519	chlorophyta_odb10
Chlorophyta	Mamiellophyceae	Mamiellales	Bathycoccaceae	Bathycoccus	Bathycoccus_sp_NIOZ-UU96	GCA_014466055.1	NA	NA	chlorophyta_odb10
Chlorophyta	Mamiellophyceae	Mamiellales	Bathycoccaceae	Bathycoccus	Bathycoccus_sp_SAG1	GCA_009618075.1	C:19.2%[S:19.0%,D:0.2%],F:0.7%,M:80.1%,n:1519	C:19.2%[S:19.0%,D:0.2%],F:0.7%,M:80.1%,n:1519	chlorophyta_odb10
Chlorophyta	Mamiellophyceae	Mamiellales	Bathycoccaceae	Bathycoccus	Bathycoccus_sp_SAG2	GCA_009618095.1	C:26.2%[S:25.9%,D:0.3%],F:1.7%,M:72.1%,n:1519	C:26.2%[S:25.9%,D:0.3%],F:1.7%,M:72.1%,n:1519	chlorophyta_odb10
Chlorophyta	Mamiellophyceae	Mamiellales	Bathycoccaceae	Bathycoccus	Bathycoccus_sp_SAG3	GCA_009618085.1	C:21.2%[S:21.1%,D:0.1%],F:1.1%,M:77.7%,n:1519	C:21.2%[S:21.1%,D:0.1%],F:1.1%,M:77.7%,n:1519	chlorophyta_odb10
Chlorophyta	Mamiellophyceae	Mamiellales	Bathycoccaceae	Bathycoccus	Bathycoccus_sp_SAG4	GCA_009618065.1	C:25.6%[S:25.3%,D:0.3%],F:1.0%,M:73.4%,n:1519	C:25.6%[S:25.3%,D:0.3%],F:1.0%,M:73.4%,n:1519	chlorophyta_odb10
Chlorophyta	Mamiellophyceae	Mamiellales	Bathycoccaceae	Bathycoccus	Bathycoccus_sp_TOSAG39-1	GCA_900128745.1	C:57.0%[S:49.4%,D:7.6%],F:1.4%,M:41.6%,n:1519	C:57.0%[S:49.4%,D:7.6%],F:1.4%,M:41.6%,n:1519	chlorophyta_odb10
Chlorophyta	Trebouxiophyceae	NA	NA	Botryococcus	Botryococcus_braunii	GCA_002005505.1	C:82.8%[S:81.5%,D:1.3%],F:5.2%,M:12.0%,n:1519	C:82.8%[S:81.5%,D:1.3%],F:5.2%,M:12.0%,n:1519	chlorophyta_odb10
Chlorophyta	Ulvophyceae	Bryopsidales	Caulerpaceae	Caulerpa	Caulerpa_lentillifera	https://phycocosm.jgi.doe.gov/Caulen1/Caulen1.home.html	C:83.3%[S:74.4%,D:8.9%],F:2.6%,M:14.1%,n:1519	C:83.3%[S:74.4%,D:8.9%],F:2.6%,M:14.1%,n:1519	chlorophyta_odb10
Chlorophyta	Chlorophyceae	Chlamydomonadales	Characiochloridaceae	Characiochloris	Characiochloris_sp_AAM3	GCA_004335845.1	C:85.2%[S:84.7%,D:0.5%],F:4.4%,M:10.4%,n:1519	C:85.2%[S:84.7%,D:0.5%],F:4.4%,M:10.4%,n:1519	chlorophyta_odb10
Chlorophyta	Chlorophyceae	Chlamydomonadales	Chlamydomonadaceae	Chlamydomonas	Chlamydomonas_applanata	GCA_001662365.1	C:89.1%[S:88.6%,D:0.5%],F:3.5%,M:7.4%,n:1519	C:89.1%[S:88.6%,D:0.5%],F:3.5%,M:7.4%,n:1519	chlorophyta_odb10
Chlorophyta	Chlorophyceae	Chlamydomonadales	Chlamydomonadaceae	Chlamydomonas	Chlamydomonas_asymmetrica	GCA_001662385.1	C:92.7%[S:90.9%,D:1.8%],F:2.6%,M:4.7%,n:1519	C:92.7%[S:90.9%,D:1.8%],F:2.6%,M:4.7%,n:1519	chlorophyta_odb10
Chlorophyta	Chlorophyceae	Chlamydomonadales	Chlamydomonadaceae	Chlamydomonas	Chlamydomonas_eustigma	GCA_002335675.1	C:92.3%[S:87.7%,D:4.6%],F:2.8%,M:4.9%,n:1519	C:92.3%[S:87.7%,D:4.6%],F:2.8%,M:4.9%,n:1519	chlorophyta_odb10
Chlorophyta	Chlorophyceae	Chlamydomonadales	Chlamydomonadaceae	Chlamydomonas	Chlamydomonas_incerta	GCA_016834605.1	C:97.6%[S:97.2%,D:0.4%],F:1.1%,M:1.3%,n:1519	C:95.7%[S:92.7%,D:3.0%],F:2.2%,M:2.1%,n:1519	chlorophyta_odb10
Chlorophyta	Chlorophyceae	Chlamydomonadales	Chlamydomonadaceae	Chlamydomonas	Chlamydomonas_reinhardtii_3	GCA_018257845.1	C:97.8%[S:97.6%,D:0.2%],F:1.3%,M:0.9%,n:1519	C:93.6%[S:92.7%,D:0.9%],F:3.1%,M:3.3%,n:1519	chlorophyta_odb10
Chlorophyta	Chlorophyceae	Chlamydomonadales	Chlamydomonadaceae	Chlamydomonas	Chlamydomonas_reinhardtii	GCA_013389655.1	C:97.1%[S:96.8%,D:0.3%],F:1.4%,M:1.5%,n:1519	C:97.1%[S:96.8%,D:0.3%],F:1.4%,M:1.5%,n:1519	chlorophyta_odb10
Chlorophyta	Chlorophyceae	Chlamydomonadales	Chlamydomonadaceae	Chlamydomonas	Chlamydomonas_schloesseri	GCA_016834595.1	C:98.0%[S:97.5%,D:0.5%],F:1.3%,M:0.7%,n:1519	C:97.7%[S:94.5%,D:3.2%],F:1.0%,M:1.3%,n:1519	chlorophyta_odb10
Chlorophyta	Chlorophyceae	Chlamydomonadales	Chlamydomonadaceae	Chlamydomonas	Chlamydomonas_sp_3112	GCA_004335865.1	C:85.4%[S:82.4%,D:3.0%],F:5.7%,M:8.9%,n:1519	C:85.4%[S:82.4%,D:3.0%],F:5.7%,M:8.9%,n:1519	chlorophyta_odb10
Chlorophyta	Chlorophyceae	Chlamydomonadales	Chlamydomonadaceae	Chlamydomonas	Chlamydomonas_sp_3222	GCA_004335795.1	C:85.4%[S:82.4%,D:3.0%],F:5.7%,M:8.9%,n:1519	C:85.4%[S:82.4%,D:3.0%],F:5.7%,M:8.9%,n:1519	chlorophyta_odb10
Chlorophyta	Chlorophyceae	Chlamydomonadales	Chlamydomonadaceae	Chlamydomonas	Chlamydomonas_sp_AIC	GCA_004335895.1	C:46.3%[S:45.6%,D:0.7%],F:2.4%,M:51.3%,n:1519	C:28.4%[S:28.1%,D:0.3%],F:6.3%,M:65.3%,n:1519	chlorophyta_odb10
Chlorophyta	Chlorophyceae	Chlamydomonadales	Chlamydomonadaceae	Chlamydomonas	Chlamydomonas_sphaeroides	GCA_001662425.1	C:92.5%[S:92.0%,D:0.5%],F:2.4%,M:5.1%,n:1519	C:92.5%[S:92.0%,D:0.5%],F:2.4%,M:5.1%,n:1519	chlorophyta_odb10
Chlorophyta	Chlorophyceae	Chlamydomonadales	Chlamydomonadaceae	Chlamydomonas	Chlamydomonas_sp_ICE-L	GCA_013435795.1	C:86.7%[S:75.0%,D:11.7%],F:3.8%,M:9.5%,n:1519	C:75.1%[S:65.8%,D:9.3%],F:4.7%,M:20.2%,n:1519	chlorophyta_odb10
Chlorophyta	Chlorophyceae	Chlamydomonadales	Chlamydomonadaceae	Chlamydomonas	Chlamydomonas_sp_UWO_241	GCA_016618255.1	C:87.0%[S:80.2%,D:6.8%],F:3.7%,M:9.3%,n:1519	C:82.1%[S:74.7%,D:7.4%],F:2.4%,M:15.5%,n:1519	chlorophyta_odb10
Chlorophyta	Chlorophyceae	Chlamydomonadales	Chlamydomonadaceae	Chlamydomonas	Chlamydomonas_sp_WS3	GCA_004335755.1	C:83.5%[S:82.6%,D:0.9%],F:6.0%,M:10.5%,n:1519	C:83.5%[S:82.6%,D:0.9%],F:6.0%,M:10.5%,n:1519	chlorophyta_odb10
Chlorophyta	Chlorophyceae	Chlamydomonadales	Chlamydomonadaceae	Chlamydomonas	Chlamydomonas_sp_WS7	GCA_004335715.1	C:83.5%[S:82.6%,D:0.9%],F:6.0%,M:10.5%,n:1519	C:83.5%[S:82.6%,D:0.9%],F:6.0%,M:10.5%,n:1519	chlorophyta_odb10
Chlorophyta	Trebouxiophyceae	Chlorellales	Chlorellaceae	Chlorella	Chlorella_desiccata_2	GCA_019044685.1	C:98.1%[S:89.9%,D:8.2%],F:0.5%,M:1.4%,n:1519	C:96.4%[S:86.0%,D:10.4%],F:0.5%,M:3.1%,n:1519	chlorophyta_odb10
Chlorophyta	Trebouxiophyceae	Chlorellales	Chlorellaceae	Chlorella	Chlorella_desiccata	GCA_019044685.2	C:98.1%[S:89.9%,D:8.2%],F:0.5%,M:1.4%,n:1519	C:96.9%[S:87.6%,D:9.3%],F:0.5%,M:2.6%,n:1519	chlorophyta_odb10
Chlorophyta	Trebouxiophyceae	Chlorellales	Chlorellaceae	Chlorella	Chlorella_sorokiniana	GCA_006782965.1	C:96.6%[S:96.1%,D:0.5%],F:0.9%,M:2.5%,n:1519	C:96.6%[S:96.1%,D:0.5%],F:0.9%,M:2.5%,n:1519	chlorophyta_odb10
Chlorophyta	Trebouxiophyceae	Chlorellales	Chlorellaceae	Chlorella	Chlorella_sp_A99	GCA_003063905.1	C:88.9%[S:88.1%,D:0.8%],F:3.9%,M:7.2%,n:1519	C:88.9%[S:88.1%,D:0.8%],F:3.9%,M:7.2%,n:1519	chlorophyta_odb10
Chlorophyta	Trebouxiophyceae	Chlorellales	Chlorellaceae	Chlorella	Chlorella_sp_ArM0029B	GCA_002896455.3	C:93.2%[S:92.6%,D:0.6%],F:2.6%,M:4.2%,n:1519	C:93.2%[S:92.6%,D:0.6%],F:2.6%,M:4.2%,n:1519	chlorophyta_odb10
Chlorophyta	Trebouxiophyceae	Chlorellales	Chlorellaceae	Chlorella	Chlorella_sp_BAC_9706	GCA_013372505.1	C:84.0%[S:83.6%,D:0.4%],F:2.2%,M:13.8%,n:1519	C:64.2%[S:63.7%,D:0.5%],F:5.9%,M:29.9%,n:1519	chlorophyta_odb10
Chlorophyta	Trebouxiophyceae	Chlorellales	Chlorellaceae	Chlorella	Chlorella_sp_CH2018	GCA_009928355.1	C:85.9%[S:83.7%,D:2.2%],F:5.4%,M:8.7%,n:1519	C:85.9%[S:83.7%,D:2.2%],F:5.4%,M:8.7%,n:1519	chlorophyta_odb10
Chlorophyta	Trebouxiophyceae	Chlorellales	Chlorellaceae	Chlorella	Chlorella_sp_Dachan	GCA_006782975.1	C:93.3%[S:92.2%,D:1.1%],F:2.0%,M:4.7%,n:1519	C:93.3%[S:92.2%,D:1.1%],F:2.0%,M:4.7%,n:1519	chlorophyta_odb10
Chlorophyta	Trebouxiophyceae	Chlorellales	Chlorellaceae	Chlorella	Chlorella_sp_KRBP	GCA_004335735.1	C:85.9%[S:63.5%,D:22.4%],F:5.5%,M:8.6%,n:1519	C:85.9%[S:63.5%,D:22.4%],F:5.5%,M:8.6%,n:1519	chlorophyta_odb10
Chlorophyta	Trebouxiophyceae	Chlorellales	Chlorellaceae	Chlorella	Chlorella_variabilis	GCA_000147415.1	C:91.6%[S:90.8%,D:0.8%],F:3.5%,M:4.9%,n:1519	C:91.6%[S:90.8%,D:0.8%],F:3.5%,M:4.9%,n:1519	chlorophyta_odb10
Chlorophyta	Trebouxiophyceae	Chlorellales	Chlorellaceae	Chlorella	Chlorella_vulgaris	GCA_008119945.1	C:94.8%[S:94.1%,D:0.7%],F:1.8%,M:3.4%,n:1519	C:94.8%[S:94.1%,D:0.7%],F:1.8%,M:3.4%,n:1519	chlorophyta_odb10
Chlorophyta	Trebouxiophyceae	Watanabeales	NA	Chloroidium	Chloroidium_sp_CF	GCA_004335625.1	C:84.2%[S:83.7%,D:0.5%],F:4.7%,M:11.1%,n:1519	C:84.2%[S:83.7%,D:0.5%],F:4.7%,M:11.1%,n:1519	chlorophyta_odb10
Chlorophyta	Trebouxiophyceae	Watanabeales	NA	Chloroidium	Chloroidium_sp_JM	GCA_004335615.1	C:74.3%[S:73.9%,D:0.4%],F:6.8%,M:18.9%,n:1519	C:74.3%[S:73.9%,D:0.4%],F:6.8%,M:18.9%,n:1519	chlorophyta_odb10
Chlorophyta	Chlorophyceae	Chlamydomonadales	Chlamydomonadaceae	Chloromonas	Chloromonas_sp_AAM2	GCA_004335635.1	C:86.2%[S:84.8%,D:1.4%],F:4.3%,M:9.5%,n:1519	C:86.2%[S:84.8%,D:1.4%],F:4.3%,M:9.5%,n:1519	chlorophyta_odb10
Chlorophyta	NA	NA	NA	NA	Chlorophyta_sp	GCA_007760615.1	C:49.1%[S:48.8%,D:0.3%],F:7.1%,M:43.8%,n:1519	C:49.1%[S:48.8%,D:0.3%],F:7.1%,M:43.8%,n:1519	chlorophyta_odb10
Chlorophyta	Chloropicophyceae	Chloropicales	Chloropicaceae	Chloropicon	Chloropicon_primus_2	GCA_023205875.1	C:89.8%[S:88.4%,D:1.4%],F:0.9%,M:9.3%,n:1519	C:90.9%[S:89.2%,D:1.7%],F:0.7%,M:8.4%,n:1519	chlorophyta_odb10
Chlorophyta	Chloropicophyceae	Chloropicales	Chloropicaceae	Chloropicon	Chloropicon_primus	GCA_007859695.1	C:89.8%[S:88.2%,D:1.6%],F:0.9%,M:9.3%,n:1519	C:89.8%[S:88.2%,D:1.6%],F:0.9%,M:9.3%,n:1519	chlorophyta_odb10
Chlorophyta	Trebouxiophyceae	Chlorellales	Chlorellaceae	Chlorella	Choricystis_sp_BAC_9706	GCA_013372505.1	C:84.0%[S:83.6%,D:0.4%],F:2.2%,M:13.8%,n:1519	C:84.0%[S:83.6%,D:0.4%],F:2.2%,M:13.8%,n:1519	chlorophyta_odb10
Chlorophyta	Chlorophyceae	Sphaeropleales	Chromochloridaceae	Chromochloris	Chromochloris_zofingiensis	https://phytozome-next.jgi.doe.gov/info/Czofingiensis_v5_2_3_2	C:95.7%[S:93.5%,D:2.2%],F:1.9%,M:2.4%,n:1519	C:95.7%[S:93.5%,D:2.2%],F:1.9%,M:2.4%,n:1519	chlorophyta_odb10
Chlorophyta	Trebouxiophyceae	NA	NA	Coccomyxa	Coccomyxa_sp_LA000219	GCA_000812005.1	C:89.8%[S:89.1%,D:0.7%],F:3.5%,M:6.7%,n:1519	C:89.8%[S:89.1%,D:0.7%],F:3.5%,M:6.7%,n:1519	chlorophyta_odb10
Chlorophyta	Trebouxiophyceae	NA	NA	Coccomyxa	Coccomyxa_sp_Obi	GCA_020887355.1	C:91.4%[S:91.0%,D:0.4%],F:3.1%,M:5.5%,n:1519	C:98.7%[S:97.8%,D:0.9%],F:0.5%,M:0.8%,n:1519	chlorophyta_odb10
Chlorophyta	Trebouxiophyceae	NA	NA	Coccomyxa	Coccomyxa_sp_SUA001	GCA_001244535.1	C:3.9%[S:3.9%,D:0.0%],F:3.8%,M:92.3%,n:1519	C:3.9%[S:3.9%,D:0.0%],F:3.8%,M:92.3%,n:1519	chlorophyta_odb10
Chlorophyta	Trebouxiophyceae	NA	NA	Coccomyxa	Coccomyxa_subellipsoidea_C-169	GCA_000258705.1	C:92.1%[S:91.4%,D:0.7%],F:2.8%,M:5.1%,n:1519	C:92.1%[S:91.4%,D:0.7%],F:2.8%,M:5.1%,n:1519	chlorophyta_odb10
Chlorophyta	Chlorophyceae	Sphaeropleales	Scenedesmaceae	Coelastrella	Coelastrella_sp_M60	GCA_001630525.1	C:80.8%[S:79.2%,D:1.6%],F:7.9%,M:11.3%,n:1519	C:80.8%[S:79.2%,D:1.6%],F:7.9%,M:11.3%,n:1519	chlorophyta_odb10
Chlorophyta	Chlorophyceae	Sphaeropleales	Scenedesmaceae	Coelastrella	Coelastrella_sp_MACC-549	GCA_018290735.1	C:91.8%[S:90.9%,D:0.9%],F:3.4%,M:4.8%,n:1519	C:73.2%[S:72.7%,D:0.5%],F:5.3%,M:21.5%,n:1519	chlorophyta_odb10
Chlorophyta	Chlorophyceae	Sphaeropleales	Scenedesmaceae	Coelastrella	Coelastrella_sp_UTEX_B_3026	GCA_002588565.1	C:79.6%[S:57.5%,D:22.1%],F:9.0%,M:11.4%,n:1519	C:79.6%[S:57.5%,D:22.1%],F:9.0%,M:11.4%,n:1519	chlorophyta_odb10
Chlorophyta	Pyramimonadophyceae	Pyramimonadales	Pyramimonadaceae	Cymbomonas	Cymbomonas_tetramitiformis	GCA_001247695.1	C:61.2%[S:59.0%,D:2.2%],F:7.0%,M:31.8%,n:1519	C:61.2%[S:59.0%,D:2.2%],F:7.0%,M:31.8%,n:1519	chlorophyta_odb10
Chlorophyta	Chlorophyceae	Sphaeropleales	Scenedesmaceae	Desmodesmus	Desmodesmus_armatus	GCA_007449985.2	C:88.1%[S:87.5%,D:0.6%],F:2.6%,M:9.3%,n:1519	C:88.1%[S:87.5%,D:0.6%],F:2.6%,M:9.3%,n:1519	chlorophyta_odb10
Chlorophyta	Chlorophyceae	Chlamydomonadales	Dunaliellaceae	Dunaliella	Dunaliella_primolecta_2	GCA_914767535.1	C:86.0%[S:85.4%,D:0.6%],F:4.0%,M:10.0%,n:1519	C:48.0%[S:47.3%,D:0.7%],F:8.8%,M:43.2%,n:1519	chlorophyta_odb10
Chlorophyta	Chlorophyceae	Chlamydomonadales	Dunaliellaceae	Dunaliella	Dunaliella_primolecta	GCA_914767535.1	C:86.0%[S:85.4%,D:0.6%],F:4.0%,M:10.0%,n:1519	C:69.0%[S:68.3%,D:0.7%],F:6.4%,M:24.6%,n:1519	chlorophyta_odb10
Chlorophyta	Chlorophyceae	Chlamydomonadales	Dunaliellaceae	Dunaliella	Dunaliella_salina	GCA_002284615.1	C:72.2%[S:71.6%,D:0.6%],F:7.9%,M:19.9%,n:1519	C:72.2%[S:71.6%,D:0.6%],F:7.9%,M:19.9%,n:1519	chlorophyta_odb10
Chlorophyta	Chlorophyceae	Chlamydomonadales	Dunaliellaceae	Dunaliella	Dunaliella_sp_M2	GCA_004335885.1	C:24.3%[S:24.2%,D:0.1%],F:2.2%,M:73.5%,n:1519	C:24.3%[S:24.2%,D:0.1%],F:2.2%,M:73.5%,n:1519	chlorophyta_odb10
Chlorophyta	Chlorophyceae	Chlamydomonadales	Dunaliellaceae	Dunaliella	Dunaliella_sp_RO	GCA_004335775.1	C:66.3%[S:50.8%,D:15.5%],F:3.8%,M:29.9%,n:1519	C:66.3%[S:50.8%,D:15.5%],F:3.8%,M:29.9%,n:1519	chlorophyta_odb10
Chlorophyta	Chlorophyceae	Chlamydomonadales	Dunaliellaceae	Dunaliella	Dunaliella_sp_WIN1	GCA_004335645.1	C:73.8%[S:73.5%,D:0.3%],F:6.7%,M:19.5%,n:1519	C:73.8%[S:73.5%,D:0.3%],F:6.7%,M:19.5%,n:1519	chlorophyta_odb10
Chlorophyta	Chlorophyceae	Chlamydomonadales	Dunaliellaceae	Dunaliella	Dunaliella_sp_YS1	GCA_004335685.1	C:22.3%[S:18.0%,D:4.3%],F:7.2%,M:70.5%,n:1519	C:22.3%[S:18.0%,D:4.3%],F:7.2%,M:70.5%,n:1519	chlorophyta_odb10
Chlorophyta	Chlorophyceae	Chlamydomonadales	NA	Edaphochlamys	Edaphochlamys_debaryana_2	GCA_016858145.1	C:97.3%[S:96.4%,D:0.9%],F:1.0%,M:1.7%,n:1519	C:96.5%[S:90.8%,D:5.7%],F:1.6%,M:1.9%,n:1519	chlorophyta_odb10
Chlorophyta	Chlorophyceae	Chlamydomonadales	NA	Edaphochlamys	Edaphochlamys_debaryana	GCA_001662405.1	C:82.1%[S:81.2%,D:0.9%],F:5.3%,M:12.6%,n:1519	C:82.1%[S:81.2%,D:0.9%],F:5.3%,M:12.6%,n:1519	chlorophyta_odb10
Chlorophyta	Chlorophyceae	Chlamydomonadales	NA	Ettlia	Ettlia_oleoabundans	GCA_019693395.1	C:84.4%[S:83.8%,D:0.6%],F:5.3%,M:10.3%,n:1519	C:63.6%[S:62.6%,D:1.0%],F:11.5%,M:24.9%,n:1519	chlorophyta_odb10
Chlorophyta	Chlorophyceae	Chlamydomonadales	Volvocaceae	Eudorina	Eudorina_sp_2006-703-Eu-15	GCA_003117095.1	C:98.5%[S:97.8%,D:0.7%],F:0.7%,M:0.8%,n:1519	C:98.5%[S:97.8%,D:0.7%],F:0.7%,M:0.8%,n:1519	chlorophyta_odb10
Chlorophyta	Chlorophyceae	Chlamydomonadales	Volvocaceae	Gonium	Gonium_pectorale	GCA_001584585.1	C:92.9%[S:92.4%,D:0.5%],F:3.9%,M:3.2%,n:1519	C:92.9%[S:92.4%,D:0.5%],F:3.9%,M:3.2%,n:1519	chlorophyta_odb10
Chlorophyta	Chlorophyceae	Chlamydomonadales	Haematococcaceae	Haematococcus	Haematococcus_lacustris	GCA_011766145.1	C:64.7%[S:44.0%,D:20.7%],F:7.6%,M:27.7%,n:1519	C:64.7%[S:44.0%,D:20.7%],F:7.6%,M:27.7%,n:1519	chlorophyta_odb10
Chlorophyta	Chlorophyceae	Chlamydomonadales	Haematococcaceae	Haematococcus	Haematococcus_sp_NG2	GCA_004335575.1	C:92.5%[S:91.8%,D:0.7%],F:2.4%,M:5.1%,n:1519	C:92.5%[S:91.8%,D:0.7%],F:2.4%,M:5.1%,n:1519	chlorophyta_odb10
Chlorophyta	Trebouxiophyceae	Chlorellales	Chlorellaceae	Helicosporidium	Helicosporidium_sp_ATCC_50920	GCA_000690575.1	C:65.4%[S:64.8%,D:0.6%],F:12.4%,M:22.2%,n:1519	C:65.4%[S:64.8%,D:0.6%],F:12.4%,M:22.2%,n:1519	chlorophyta_odb10
Chlorophyta	Mamiellophyceae	NA	NA	NA	Mamiellophyceae_sp_2017MT	GCA_004115355.1	C:67.6%[S:67.0%,D:0.6%],F:2.2%,M:30.2%,n:1519	C:67.6%[S:67.0%,D:0.6%],F:2.2%,M:30.2%,n:1519	chlorophyta_odb10
Chlorophyta	Chlorophyceae	Sphaeropleales	Selenastraceae	Messastrum	Messastrum_gracile	GCA_008037345.1	C:67.0%[S:65.5%,D:1.5%],F:12.6%,M:20.4%,n:1519	C:67.0%[S:65.5%,D:1.5%],F:12.6%,M:20.4%,n:1519	chlorophyta_odb10
Chlorophyta	Trebouxiophyceae	Chlorellales	Chlorellaceae	Micractinium	Micractinium_conductrix	GCA_002245815.2	C:94.7%[S:93.4%,D:1.3%],F:1.7%,M:3.6%,n:1519	C:94.7%[S:93.4%,D:1.3%],F:1.7%,M:3.6%,n:1519	chlorophyta_odb10
Chlorophyta	Chlorophyceae	Chlamydomonadales	Chlamydomonadaceae	Microglena	Microglena_sp_YARC	GCA_022414725.1	C:83.6%[S:72.5%,D:11.1%],F:3.6%,M:12.8%,n:1519	C:72.3%[S:64.5%,D:7.8%],F:3.7%,M:24.0%,n:1519	chlorophyta_odb10
Chlorophyta	Mamiellophyceae	Mamiellales	Mamiellaceae	Micromonas	Micromonas_commoda	GCA_000090985.2	C:99.1%[S:98.7%,D:0.4%],F:0.5%,M:0.4%,n:1519	C:99.1%[S:98.7%,D:0.4%],F:0.5%,M:0.4%,n:1519	chlorophyta_odb10
Chlorophyta	Mamiellophyceae	Mamiellales	Mamiellaceae	Micromonas	Micromonas_pusilla_CCMP1545	GCA_000151265.1	C:98.0%[S:97.6%,D:0.4%],F:1.1%,M:0.9%,n:1519	C:98.0%[S:97.6%,D:0.4%],F:1.1%,M:0.9%,n:1519	chlorophyta_odb10
Chlorophyta	Mamiellophyceae	Mamiellales	Mamiellaceae	Micromonas	Micromonas_sp_ASP10-01a	GCA_001430725.1	C:86.6%[S:86.2%,D:0.4%],F:1.7%,M:11.7%,n:1519	C:86.6%[S:86.2%,D:0.4%],F:1.7%,M:11.7%,n:1519	chlorophyta_odb10
Chlorophyta	Mamiellophyceae	Mamiellales	Mamiellaceae	Micromonas	Micromonas_sp_SAG5	GCA_009618055.1	C:3.0%[S:3.0%,D:0.0%],F:0.5%,M:96.5%,n:1519	C:3.0%[S:3.0%,D:0.0%],F:0.5%,M:96.5%,n:1519	chlorophyta_odb10
Chlorophyta	Mamiellophyceae	Mamiellales	Mamiellaceae	Micromonas	Micromonas_sp_SAG6	GCA_009618155.1	C:1.6%[S:1.6%,D:0.0%],F:0.4%,M:98.0%,n:1519	C:1.6%[S:1.6%,D:0.0%],F:0.4%,M:98.0%,n:1519	chlorophyta_odb10
Chlorophyta	Mamiellophyceae	Mamiellales	Mamiellaceae	Micromonas	Micromonas_sp_SAG8	GCA_009618195.1	C:2.2%[S:2.2%,D:0.0%],F:0.3%,M:97.5%,n:1519	C:2.2%[S:2.2%,D:0.0%],F:0.3%,M:97.5%,n:1519	chlorophyta_odb10
Chlorophyta	Chlorophyceae	Sphaeropleales	Selenastraceae	Monoraphidium	Monoraphidium_neglectum	GCA_000611645.1	C:69.8%[S:66.9%,D:2.9%],F:11.4%,M:18.8%,n:1519	C:69.8%[S:66.9%,D:2.9%],F:11.4%,M:18.8%,n:1519	chlorophyta_odb10
Chlorophyta	Chlorophyceae	Sphaeropleales	Selenastraceae	Monoraphidium	Monoraphidium_sp_549	GCA_002814315.1	C:91.8%[S:90.9%,D:0.9%],F:3.2%,M:5.0%,n:1519	C:91.8%[S:90.9%,D:0.9%],F:3.2%,M:5.0%,n:1519	chlorophyta_odb10
Chlorophyta	Chlorophyceae	Sphaeropleales	Mychonastaceae	Mychonastes	Mychonastes_homosphaera	GCA_009193075.1	C:91.7%[S:91.0%,D:0.7%],F:1.6%,M:6.7%,n:1519	C:91.7%[S:91.0%,D:0.7%],F:1.6%,M:6.7%,n:1519	chlorophyta_odb10
Chlorophyta	Trebouxiophyceae	Chlorellales	Chlorellaceae	Nannochloris	Nannochloris_sp_RS	GCA_004335565.1	C:93.5%[S:92.7%,D:0.8%],F:1.3%,M:5.2%,n:1519	C:93.5%[S:92.7%,D:0.8%],F:1.3%,M:5.2%,n:1519	chlorophyta_odb10
Chlorophyta	Trebouxiophyceae	Chlorellales	Chlorellaceae	Nannochloris	Nannochloris_sp_X1	GCA_004335555.1	C:92.0%[S:91.1%,D:0.9%],F:2.3%,M:5.7%,n:1519	C:92.0%[S:91.1%,D:0.9%],F:2.3%,M:5.7%,n:1519	chlorophyta_odb10
Chlorophyta	Ulvophyceae	Bryopsidales	Ostreobiaceae	Ostreobium	Ostreobium_quekettii	GCA_905146915.1	C:67.0%[S:56.4%,D:10.6%],F:3.1%,M:29.9%,n:1519	C:64.6%[S:54.8%,D:9.8%],F:2.0%,M:33.4%,n:1519	chlorophyta_odb10
Chlorophyta	Mamiellophyceae	Mamiellales	Bathycoccaceae	Ostreococcus	Ostreococcus_lucimarinus_CCE9901	GCA_000092065.1	C:98.8%[S:96.8%,D:2.0%],F:0.3%,M:0.9%,n:1519	C:98.8%[S:96.8%,D:2.0%],F:0.3%,M:0.9%,n:1519	chlorophyta_odb10
Chlorophyta	Mamiellophyceae	Mamiellales	Bathycoccaceae	Ostreococcus	Ostreococcus_mediterraneus	GCA_012295225.1	C:97.8%[S:97.6%,D:0.2%],F:0.7%,M:1.5%,n:1519	C:97.8%[S:97.6%,D:0.2%],F:0.7%,M:1.5%,n:1519	chlorophyta_odb10
Chlorophyta	Mamiellophyceae	Mamiellales	Bathycoccaceae	Ostreococcus	Ostreococcus_sp_RCC809	https://mycocosm.jgi.doe.gov/OstRCC809_1/OstRCC809_1.home.html	C:97.6%[S:97.1%,D:0.5%],F:0.9%,M:1.5%,n:1519	C:97.6%[S:97.1%,D:0.5%],F:0.9%,M:1.5%,n:1519	chlorophyta_odb10
Chlorophyta	Mamiellophyceae	Mamiellales	Bathycoccaceae	Ostreococcus	Ostreococcus_sp_SAG10	GCA_009618215.1	C:24.4%[S:24.2%,D:0.2%],F:1.1%,M:74.5%,n:1519	C:24.4%[S:24.2%,D:0.2%],F:1.1%,M:74.5%,n:1519	chlorophyta_odb10
Chlorophyta	Mamiellophyceae	Mamiellales	Bathycoccaceae	Ostreococcus	Ostreococcus_sp_SAG11	GCA_009618255.1	C:9.3%[S:9.3%,D:0.0%],F:0.7%,M:90.0%,n:1519	C:9.3%[S:9.3%,D:0.0%],F:0.7%,M:90.0%,n:1519	chlorophyta_odb10
Chlorophyta	Mamiellophyceae	Mamiellales	Bathycoccaceae	Ostreococcus	Ostreococcus_sp_SAG12	GCA_009618245.1	C:21.3%[S:21.0%,D:0.3%],F:0.7%,M:78.0%,n:1519	C:21.3%[S:21.0%,D:0.3%],F:0.7%,M:78.0%,n:1519	chlorophyta_odb10
Chlorophyta	Mamiellophyceae	Mamiellales	Bathycoccaceae	Ostreococcus	Ostreococcus_sp_SAG9	GCA_009618205.1	C:6.6%[S:6.6%,D:0.0%],F:0.3%,M:93.1%,n:1519	C:6.6%[S:6.6%,D:0.0%],F:0.3%,M:93.1%,n:1519	chlorophyta_odb10
Chlorophyta	Mamiellophyceae	Mamiellales	Bathycoccaceae	Ostreococcus	Ostreococcus_tauri_3	GCA_000214015.2	C:98.0%[S:97.7%,D:0.3%],F:0.7%,M:1.3%,n:1519	C:97.9%[S:97.6%,D:0.3%],F:0.7%,M:1.4%,n:1519	chlorophyta_odb10
Chlorophyta	Mamiellophyceae	Mamiellales	Bathycoccaceae	Ostreococcus	Ostreococcus_tauri_4	GCA_905339685.1	C:98.2%[S:97.7%,D:0.5%],F:0.4%,M:1.4%,n:1519	C:81.1%[S:80.4%,D:0.7%],F:3.0%,M:15.9%,n:1519	chlorophyta_odb10
Chlorophyta	Mamiellophyceae	Mamiellales	Bathycoccaceae	Ostreococcus	Ostreococcus_tauri_5	GCA_905339615.1	C:98.0%[S:97.8%,D:0.2%],F:0.4%,M:1.6%,n:1519	C:79.9%[S:79.5%,D:0.4%],F:3.2%,M:16.9%,n:1519	chlorophyta_odb10
Chlorophyta	Mamiellophyceae	Mamiellales	Bathycoccaceae	Ostreococcus	Ostreococcus_tauri_6	GCA_905339635.1	C:98.4%[S:97.1%,D:1.3%],F:0.3%,M:1.3%,n:1519	C:86.0%[S:84.7%,D:1.3%],F:2.4%,M:11.6%,n:1519	chlorophyta_odb10
Chlorophyta	Mamiellophyceae	Mamiellales	Bathycoccaceae	Ostreococcus	Ostreococcus_tauri_7	GCA_905339545.1	C:98.4%[S:97.4%,D:1.0%],F:0.3%,M:1.3%,n:1519	C:86.2%[S:85.0%,D:1.2%],F:2.6%,M:11.2%,n:1519	chlorophyta_odb10
Chlorophyta	Mamiellophyceae	Mamiellales	Bathycoccaceae	Ostreococcus	Ostreococcus_tauri_8	GCA_905339625.1	C:97.2%[S:96.6%,D:0.6%],F:0.4%,M:2.4%,n:1519	C:88.2%[S:87.7%,D:0.5%],F:2.5%,M:9.3%,n:1519	chlorophyta_odb10
Chlorophyta	Mamiellophyceae	Mamiellales	Bathycoccaceae	Ostreococcus	Ostreococcus_tauri	GCA_002158475.1	C:98.0%[S:97.7%,D:0.3%],F:0.7%,M:1.3%,n:1519	C:98.0%[S:97.7%,D:0.3%],F:0.7%,M:1.3%,n:1519	chlorophyta_odb10
Chlorophyta	Trebouxiophyceae	Chlorellales	Chlorellaceae	Parachlorella	Parachlorella_kessleri_2	GCA_015712045.1	C:91.7%[S:87.4%,D:4.3%],F:2.7%,M:5.6%,n:1519	C:68.4%[S:65.0%,D:3.4%],F:7.8%,M:23.8%,n:1519	chlorophyta_odb10
Chlorophyta	Trebouxiophyceae	Chlorellales	Chlorellaceae	Parachlorella	Parachlorella_kessleri	GCA_001598975.1	C:84.4%[S:83.7%,D:0.7%],F:4.8%,M:10.8%,n:1519	C:84.4%[S:83.7%,D:0.7%],F:4.8%,M:10.8%,n:1519	chlorophyta_odb10
Chlorophyta	Pedinophyceae	NA	NA	NA	Pedinophyceae_sp_YPF-701	GCA_916048055.1	C:84.2%[S:82.9%,D:1.3%],F:3.0%,M:12.8%,n:1519	C:86.4%[S:84.9%,D:1.5%],F:0.9%,M:12.7%,n:1519	chlorophyta_odb10
Chlorophyta	Trebouxiophyceae	NA	NA	Picochlorum	Picochlorum_costavermella	GCA_011316045.1	C:95.0%[S:94.1%,D:0.9%],F:0.6%,M:4.4%,n:1519	C:95.0%[S:94.1%,D:0.9%],F:0.6%,M:4.4%,n:1519	chlorophyta_odb10
Chlorophyta	Trebouxiophyceae	NA	NA	Picochlorum	Picochlorum_sp_BH-2019	GCA_009650465.1	C:84.0%[S:82.4%,D:1.6%],F:5.0%,M:11.0%,n:1519	C:84.0%[S:82.4%,D:1.6%],F:5.0%,M:11.0%,n:1519	chlorophyta_odb10
Chlorophyta	Trebouxiophyceae	NA	NA	Picochlorum	Picochlorum_sp_celeri	GCA_010909725.1	C:95.4%[S:3.0%,D:92.4%],F:0.5%,M:4.1%,n:1519	C:95.4%[S:3.0%,D:92.4%],F:0.5%,M:4.1%,n:1519	chlorophyta_odb10
Chlorophyta	Trebouxiophyceae	NA	NA	Picochlorum	Picochlorum_sp_SENEW3	GCA_000876415.1	C:94.8%[S:94.1%,D:0.7%],F:0.7%,M:4.5%,n:1519	C:94.8%[S:94.1%,D:0.7%],F:0.7%,M:4.5%,n:1519	chlorophyta_odb10
Chlorophyta	Trebouxiophyceae	NA	NA	Picochlorum	Picochlorum_sp_soloecismus	GCA_002818215.1	C:95.2%[S:94.7%,D:0.5%],F:1.0%,M:3.8%,n:1519	C:95.2%[S:94.7%,D:0.5%],F:1.0%,M:3.8%,n:1519	chlorophyta_odb10
Chlorophyta	Picocystophyceae	Picocystales	Picocystaceae	Picocystis	Picocystis_sp_L7	GCA_020975725.1	C:90.5%[S:88.5%,D:2.0%],F:1.1%,M:8.4%,n:1519	C:78.0%[S:76.4%,D:1.6%],F:3.7%,M:18.3%,n:1519	chlorophyta_odb10
Chlorophyta	Picocystophyceae	Picocystales	Picocystaceae	Picocystis	Picocystis_sp_ML	GCA_003665715.1	C:81.5%[S:46.1%,D:35.4%],F:1.4%,M:17.1%,n:1519	C:81.5%[S:46.1%,D:35.4%],F:1.4%,M:17.1%,n:1519	chlorophyta_odb10
Chlorophyta	Chlorodendrophyceae	Chlorodendrales	Chlorodendraceae	Prasinocladus	Prasinocladus_sp_malaysianus	GCA_019702555.1	C:9.2%[S:8.8%,D:0.4%],F:6.5%,M:84.3%,n:1519	C:6.4%[S:6.3%,D:0.1%],F:3.8%,M:89.8%,n:1519	chlorophyta_odb10
Chlorophyta	Chlorodendrophyceae	Prasinococcales	Prasinococcaceae		Prasinococcaceae_sp_CCMP_1430	GCA_013416795.1	C:85.1%[S:81.9%,D:3.2%],F:2.6%,M:12.3%,n:1519	C:70.7%[S:68.6%,D:2.1%],F:3.9%,M:25.4%,n:1519	chlorophyta_odb10
Chlorophyta	Trebouxiophyceae	Chlorellales	Chlorellaceae	Prototheca	Prototheca_bovis	GCA_003612995.1	C:73.8%[S:72.7%,D:1.1%],F:3.4%,M:22.8%,n:1519	C:73.8%[S:72.7%,D:1.1%],F:3.4%,M:22.8%,n:1519	chlorophyta_odb10
Chlorophyta	Trebouxiophyceae	Chlorellales	Chlorellaceae	Prototheca	Prototheca_ciferrii	GCA_003613005.1	C:68.8%[S:66.6%,D:2.2%],F:4.7%,M:26.5%,n:1519	C:68.8%[S:66.6%,D:2.2%],F:4.7%,M:26.5%,n:1519	chlorophyta_odb10
Chlorophyta	Trebouxiophyceae	Chlorellales	Chlorellaceae	Prototheca	Prototheca_cutis_3	GCA_016906445.1	C:72.3%[S:71.8%,D:0.5%],F:9.0%,M:18.7%,n:1519	C:52.2%[S:51.7%,D:0.5%],F:10.7%,M:37.1%,n:1519	chlorophyta_odb10
Chlorophyta	Trebouxiophyceae	Chlorellales	Chlorellaceae	Prototheca	Prototheca_cutis	GCA_002897115.1	C:85.7%[S:85.4%,D:0.3%],F:2.1%,M:12.2%,n:1519	C:85.7%[S:85.4%,D:0.3%],F:2.1%,M:12.2%,n:1519	chlorophyta_odb10
Chlorophyta	Trebouxiophyceae	Chlorellales	Chlorellaceae	Prototheca	Prototheca_stagnorum	GCA_002794665.1	C:83.1%[S:82.3%,D:0.8%],F:1.1%,M:15.8%,n:1519	C:83.1%[S:82.3%,D:0.8%],F:1.1%,M:15.8%,n:1519	chlorophyta_odb10
Chlorophyta	Trebouxiophyceae	Chlorellales	Chlorellaceae	Prototheca	Prototheca_wickerhamii_2	GCA_016906385.1	C:83.0%[S:82.7%,D:0.3%],F:2.8%,M:14.2%,n:1519	C:67.2%[S:66.9%,D:0.3%],F:8.2%,M:24.6%,n:1519	chlorophyta_odb10
Chlorophyta	Trebouxiophyceae	Chlorellales	Chlorellaceae	Prototheca	Prototheca_wickerhamii	GCA_003255715.1	C:82.2%[S:51.9%,D:30.3%],F:3.3%,M:14.5%,n:1519	C:82.2%[S:51.9%,D:30.3%],F:3.3%,M:14.5%,n:1519	chlorophyta_odb10
Chlorophyta	Pycnococcaceae	NA	NA	Pycnococcus	Pycnococcus_provasolii	GCA_015473125.1	C:86.6%[S:84.5%,D:2.1%],F:1.1%,M:12.3%,n:1519	C:85.5%[S:82.8%,D:2.7%],F:1.1%,M:13.4%,n:1519	chlorophyta_odb10
Chlorophyta	Pyramimonadophyceae	Pyramimonadales	Pyramimonadaceae	Pyramimonas	Pyramimonas_parkeae	GCA_018697155.1	C:37.3%[S:36.5%,D:0.8%],F:12.6%,M:50.1%,n:1519	C:30.3%[S:29.8%,D:0.5%],F:12.7%,M:57.0%,n:1519	chlorophyta_odb10
Chlorophyta	Chlorophyceae	Sphaeropleales	Selenastraceae	Raphidocelis	Raphidocelis_subcapitata	GCA_003203535.1	C:89.1%[S:85.5%,D:3.6%],F:4.4%,M:6.5%,n:1519	C:89.1%[S:85.5%,D:3.6%],F:4.4%,M:6.5%,n:1519	chlorophyta_odb10
Chlorophyta	Chlorophyceae	Sphaeropleales	Scenedesmaceae	Scenedesmus	Scenedesmus_sp_ARA3	GCA_004335835.1	C:90.0%[S:89.0%,D:1.0%],F:3.2%,M:6.8%,n:1519	C:90.0%[S:89.0%,D:1.0%],F:3.2%,M:6.8%,n:1519	chlorophyta_odb10
Chlorophyta	Chlorophyceae	Sphaeropleales	Scenedesmaceae	Scenedesmus	Scenedesmus_sp_ARA	GCA_004335915.1	C:90.0%[S:89.0%,D:1.0%],F:3.2%,M:6.8%,n:1519	C:90.0%[S:89.0%,D:1.0%],F:3.2%,M:6.8%,n:1519	chlorophyta_odb10
Chlorophyta	Chlorophyceae	Sphaeropleales	Scenedesmaceae	Scenedesmus	Scenedesmus_sp_NREL_46B-D3	GCA_014080715.1	C:90.7%[S:54.6%,D:36.1%],F:2.5%,M:6.8%,n:1519	C:92.5%[S:88.7%,D:3.8%],F:2.9%,M:4.6%,n:1519	chlorophyta_odb10
Chlorophyta	Chlorophyceae	Sphaeropleales	Scenedesmaceae	Scenedesmus	Scenedesmus_sp_PABB004	GCA_014905635.1	C:90.1%[S:88.8%,D:1.3%],F:3.6%,M:6.3%,n:1519	C:97.0%[S:95.4%,D:1.6%],F:0.7%,M:2.3%,n:1519	chlorophyta_odb10
Chlorophyta	Chlorophyceae	Sphaeropleales	Scenedesmaceae	Scenedesmus	Scenedesmus_vacuolatus	GCA_004764505.1	C:89.4%[S:88.1%,D:1.3%],F:3.0%,M:7.6%,n:1519	C:89.4%[S:88.1%,D:1.3%],F:3.0%,M:7.6%,n:1519	chlorophyta_odb10
Chlorophyta	Trebouxiophyceae	Prasiolales	Stichococcaceae	Stichococcus	Stichococcus_bacillaris	GCA_010646915.1	C:67.3%[S:65.6%,D:1.7%],F:8.6%,M:24.1%,n:1519	C:67.3%[S:65.6%,D:1.7%],F:8.6%,M:24.1%,n:1519	chlorophyta_odb10
Chlorophyta	Trebouxiophyceae	Trebouxiales	Trebouxiaceae	Symbiochloris	Symbiochloris_reticulata	https://phycocosm.jgi.doe.gov/Dicre1/Dicre1.info.html	C:54.5%[S:54.1%,D:0.4%],F:8.6%,M:36.9%,n:255	C:85.4%[S:84.7%,D:0.7%],F:3.8%,M:10.8%,n:1519	chlorophyta_odb10
Chlorophyta	Chlorophyceae	Chlamydomonadales	Tetrabaenaceae	Tetrabaena	Tetrabaena_socialis	GCA_002891735.1	C:58.5%[S:57.3%,D:1.2%],F:17.6%,M:23.9%,n:1519	C:58.5%[S:57.3%,D:1.2%],F:17.6%,M:23.9%,n:1519	chlorophyta_odb10
Chlorophyta	Chlorophyceae	Sphaeropleales	Scenedesmaceae	Tetradesmus	Tetradesmus_acuminatus	GCA_902809745.2	C:87.7%[S:86.6%,D:1.1%],F:3.0%,M:9.3%,n:1519	C:87.7%[S:86.6%,D:1.1%],F:3.0%,M:9.3%,n:1519	chlorophyta_odb10
Chlorophyta	Chlorophyceae	Sphaeropleales	Scenedesmaceae	Tetradesmus	Tetradesmus_obliquus_3	GCA_014621415.1	C:91.0%[S:49.3%,D:41.7%],F:2.9%,M:6.1%,n:1519	C:72.1%[S:54.4%,D:17.7%],F:7.5%,M:20.4%,n:1519	chlorophyta_odb10
Chlorophyta	Chlorophyceae	Sphaeropleales	Scenedesmaceae	Tetradesmus	Tetradesmus_obliquus	GCA_900108755.1	C:89.3%[S:86.8%,D:2.5%],F:2.0%,M:8.7%,n:1519	C:89.3%[S:86.8%,D:2.5%],F:2.0%,M:8.7%,n:1519	chlorophyta_odb10
Chlorophyta	Chlorodendrophyceae	Chlorodendrales	Chlorodendraceae	Tetraselmis	Tetraselmis_striata	GCA_006384855.1	C:84.8%[S:63.1%,D:21.7%],F:4.0%,M:11.2%,n:1519	C:84.8%[S:63.1%,D:21.7%],F:4.0%,M:11.2%,n:1519	chlorophyta_odb10
Chlorophyta	Trebouxiophyceae	Prasiolales	Stichococcaceae	Tetratostichococcus	Tetratostichococcus_sp_P1	GCA_010646915.1	C:67.3%[S:65.6%,D:1.7%],F:8.6%,M:24.1%,n:1519	C:52.4%[S:50.4%,D:2.0%],F:11.1%,M:36.5%,n:1519	chlorophyta_odb10
Chlorophyta	Trebouxiophyceae	Trebouxiales	Trebouxiaceae	Trebouxia	Trebouxia_gelatinosa	GCA_000818905.1	C:24.9%[S:22.8%,D:2.1%],F:14.0%,M:61.1%,n:1519	C:24.9%[S:22.8%,D:2.1%],F:14.0%,M:61.1%,n:1519	chlorophyta_odb10
Chlorophyta	Trebouxiophyceae	Trebouxiales	Trebouxiaceae	Trebouxia	Trebouxia_sp_A1-2	GCA_008636185.1	C:84.4%[S:82.4%,D:2.0%],F:2.8%,M:12.8%,n:1519	C:84.4%[S:82.4%,D:2.0%],F:2.8%,M:12.8%,n:1519	chlorophyta_odb10
Chlorophyta	Trebouxiophyceae	Trebouxiales	Trebouxiaceae	Trebouxia	Trebouxia_sp_TZW2008	GCA_002118135.1	NA	C:91.0%[S:90.1%,D:0.9%],F:2.6%,M:6.4%,n:1519	chlorophyta_odb10
Chlorophyta	Trebouxiophyceae	NA	NA	NA	Trebouxiophyceae_sp_KSI-1	GCA_003568905.1	NA	C:80.0%[S:79.6%,D:0.4%],F:6.6%,M:13.4%,n:1519	chlorophyta_odb10
Chlorophyta	Ulvophyceae	Ulvales	Ulvaceae	Ulva	Ulva_mutabilis	GCA_900538255.1	C:79.2%[S:77.9%,D:1.3%],F:4.5%,M:16.3%,n:1519	C:79.2%[S:77.9%,D:1.3%],F:4.5%,M:16.3%,n:1519	chlorophyta_odb10
Chlorophyta	Ulvophyceae	Ulvales	Ulvaceae	Ulva	Ulva_prolifera	GCA_004138255.1	C:77.2%[S:74.1%,D:3.1%],F:3.0%,M:19.8%,n:1519	C:77.2%[S:74.1%,D:3.1%],F:3.0%,M:19.8%,n:1519	chlorophyta_odb10
Chlorophyta	Mamiellophyceae	Mamiellales	NA	NA	uncultured_Bathycoccus_2	GCA_902712295.1	C:89.2%[S:88.8%,D:0.4%],F:0.7%,M:10.1%,n:1519	C:76.3%[S:75.7%,D:0.6%],F:1.8%,M:21.9%,n:1519	chlorophyta_odb10
Chlorophyta	Mamiellophyceae	Mamiellales	NA	NA	uncultured_Bathycoccus_3	GCA_903798045.1	C:89.2%[S:88.8%,D:0.4%],F:0.7%,M:10.1%,n:1519	C:76.6%[S:76.0%,D:0.6%],F:1.8%,M:21.6%,n:1519	chlorophyta_odb10
Chlorophyta	Mamiellophyceae	Mamiellales	NA	NA	uncultured_Bathycoccus	GCA_000259855.1	C:35.8%[S:35.4%,D:0.4%],F:0.6%,M:63.6%,n:1519	C:35.8%[S:35.4%,D:0.4%],F:0.6%,M:63.6%,n:1519	chlorophyta_odb10
Chlorophyta	Chlorophyceae	Chlamydomonadales	Volvocaceae	Volvox	Volvox_africanus	GCA_019650175.1	C:97.6%[S:96.3%,D:1.3%],F:0.5%,M:1.9%,n:1519	C:89.6%[S:76.2%,D:13.4%],F:0.6%,M:9.8%,n:1519	chlorophyta_odb10
Chlorophyta	Chlorophyceae	Chlamydomonadales	Volvocaceae	Volvox	Volvox_carteri_f_nagariensis	GCA_000143455.1	C:97.6%[S:97.0%,D:0.6%],F:1.1%,M:1.3%,n:1519	C:97.5%[S:96.8%,D:0.7%],F:1.1%,M:1.4%,n:1519	chlorophyta_odb10
Chlorophyta	Chlorophyceae	Chlamydomonadales	Volvocaceae	Volvox	Volvox_carteri	https://phycocosm.jgi.doe.gov/Volca2_1/Volca2_1.home.html	C:97.5%[S:96.8%,D:0.7%],F:1.1%,M:1.4%,n:1519	C:97.6%[S:97.0%,D:0.6%],F:1.1%,M:1.3%,n:1519	chlorophyta_odb10
Chlorophyta	Chlorophyceae	Chlamydomonadales	Volvocaceae	Volvox	Volvox_reticuliferus_2	GCA_019650255.1	C:97.6%[S:96.0%,D:1.6%],F:0.7%,M:1.7%,n:1519	C:90.5%[S:78.8%,D:11.7%],F:0.6%,M:8.9%,n:1519	chlorophyta_odb10
Chlorophyta	Chlorophyceae	Chlamydomonadales	Volvocaceae	Volvox	Volvox_reticuliferus	GCA_019650235.1	C:97.3%[S:95.7%,D:1.6%],F:0.5%,M:2.2%,n:1519	C:91.0%[S:77.6%,D:13.4%],F:0.7%,M:8.3%,n:1519	chlorophyta_odb10
Chlorophyta	Chlorophyceae	Chlamydomonadales	Volvocaceae	Yamagishiella	Yamagishiella_unicocca	GCA_003116995.1	C:98.2%[S:97.1%,D:1.1%],F:1.0%,M:0.8%,n:1519	C:98.2%[S:97.1%,D:1.1%],F:1.0%,M:0.8%,n:1519	chlorophyta_odb10
Rhodophyta	Florideophyceae	Gracilariales	Gracilariaceae	Agarophyton	Agarophyton_vermiculophyllum	GCA_019155205.1	C:60.4%[S:60.4%,D:0.0%],F:11.4%,M:28.2%,n:255	C:57.3%[S:57.3%,D:0.0%],F:11.4%,M:31.3%,n:255	eukaryota_odb10
Rhodophyta	Florideophyceae	Rhodymeniophycidae	Bonnemaisoniales	Bonnemaisoniaceae	Asparagopsis_taxiformis	GCA_018397955.1	C:78.4%[S:65.5%,D:12.9%],F:7.5%,M:14.1%,n:255	C:70.2%[S:63.5%,D:6.7%],F:11.4%,M:18.4%,n:255	eukaryota_odb10
Rhodophyta	Florideophyceae	Ceramiales	Rhodomelaceae	Chondria	Chondria_armata	GCA_021653855.1	C:75.3%[S:68.6%,D:6.7%],F:7.8%,M:16.9%,n:255	C:72.6%[S:65.9%,D:6.7%],F:8.6%,M:18.8%,n:255	eukaryota_odb10
Rhodophyta	Florideophyceae	Gigartinales	Gigartinaceae	Chondrus	Chondrus_crispus	GCF_000350225.1	C:66.7%[S:64.7%,D:2.0%],F:7.5%,M:25.8%,n:255	C:73.8%[S:71.4%,D:2.4%],F:8.6%,M:17.6%,n:255	eukaryota_odb10
Rhodophyta	Bangiophyceae	Cyanidiales	Cyanidiaceae	Cyanidiococcus	Cyanidiococcus_yangmingshanensis	GCA_013995675.1	C:65.1%[S:63.9%,D:1.2%],F:12.2%,M:22.7%,n:255	C:56.1%[S:55.3%,D:0.8%],F:15.7%,M:28.2%,n:255	eukaryota_odb10
Rhodophyta	Bangiophyceae	Cyanidiales	Cyanidiaceae	Cyanidioschyzon	Cyanidioschyzon_merolae	GCA_006232315.1	C:65.1%[S:63.5%,D:1.6%],F:6.3%,M:28.6%,n:255	C:73.0%[S:71.4%,D:1.6%],F:7.1%,M:19.9%,n:255	eukaryota_odb10
Rhodophyta	Bangiophyceae	Cyanidiales	Cyanidiaceae	Cyanidium	Cyanidium_caldarium	GCA_019693505.1	C:61.6%[S:61.6%,D:0.0%],F:14.5%,M:23.9%,n:255	C:59.6%[S:58.8%,D:0.8%],F:11.4%,M:29.0%,n:255	eukaryota_odb10
Rhodophyta	Florideophyceae	Ceramiales	Rhodomelaceae	Digenea	Digenea_simplex	GCA_004798425.1	C:76.9%[S:74.5%,D:2.4%],F:6.3%,M:16.8%,n:255	C:74.9%[S:68.2%,D:6.7%],F:8.2%,M:16.9%,n:255	eukaryota_odb10
Rhodophyta	Bangiophyceae	Cyanidiales	Cyanidiaceae	Galdieria	Galdieria_phlegrea	GCA_006232345.1	C:71.4%[S:65.5%,D:5.9%],F:5.1%,M:23.5%,n:255	C:76.5%[S:70.2%,D:6.3%],F:9.4%,M:14.1%,n:255	eukaryota_odb10
Rhodophyta	Bangiophyceae	Cyanidiales	Cyanidiaceae	Galdieria	Galdieria_sulphuraria	GCF_000341285.1	C:75.2%[S:72.5%,D:2.7%],F:8.6%,M:16.2%,n:255	C:77.3%[S:75.7%,D:1.6%],F:8.6%,M:14.1%,n:255	eukaryota_odb10
Rhodophyta	Florideophyceae	Gracilariales	Gracilariaceae	Gracilaria	Gracilaria_domingensis	GCA_022539475.1	C:76.9%[S:74.9%,D:2.0%],F:7.8%,M:15.3%,n:255	C:60.0%[S:60.0%,D:0.0%],F:10.6%,M:29.4%,n:255	eukaryota_odb10
Rhodophyta	Florideophyceae	Gracilariales	Gracilariaceae	Gracilariopsis	Gracilariopsis_chorda	GCA_003194525.1	C:74.1%[S:73.3%,D:0.8%],F:6.7%,M:19.2%,n:255	C:78.1%[S:75.7%,D:2.4%],F:7.8%,M:14.1%,n:255	eukaryota_odb10
Rhodophyta	Florideophyceae	Gracilariales	Gracilariaceae	Gracilariopsis	Gracilariopsis_lemaneiformis	GCA_003346895.1	C:73.4%[S:71.4%,D:2.0%],F:5.5%,M:21.1%,n:255	C:77.2%[S:73.3%,D:3.9%],F:7.8%,M:15.0%,n:255	eukaryota_odb10
Rhodophyta	Florideophyceae	Gigartinales	Solieriaceae	Kappaphycus	Kappaphycus_alvarezii	GCA_002205965.3	C:61.9%[S:43.9%,D:18.0%],F:12.9%,M:25.2%,n:255	C:69.0%[S:40.4%,D:28.6%],F:11.4%,M:19.6%,n:255	eukaryota_odb10
Rhodophyta	Bangiophyceae	Bangiales	Bangiaceae	Neoporphyra	Neoporphyra_haitanensis	GCA_008729055.1	C:52.6%[S:50.2%,D:2.4%],F:18.4%,M:29.0%,n:255	C:33.8%[S:32.2%,D:1.6%],F:20.4%,M:45.8%,n:255	eukaryota_odb10
Rhodophyta	Bangiophyceae	Bangiales	Bangiaceae	Neopyropia	Neopyropia_yezoensis	GCA_009829735.1	C:55.7%[S:54.9%,D:0.8%],F:16.9%,M:27.4%,n:255	C:49.4%[S:47.8%,D:1.6%],F:16.9%,M:33.7%,n:255	eukaryota_odb10
Rhodophyta	Bangiophyceae	Bangiales	Bangiaceae	Porphyra	Porphyra_umbilicalis	GCA_002049455.2	C:43.6%[S:42.0%,D:1.6%],F:16.5%,M:39.9%,n:255	NA	eukaryota_odb10
Rhodophyta	Bangiophyceae	Porphyridiales	Porphyridiaceae	Porphyridium	Porphyridium_purpureum	GCA_008690995.1	C:72.2%[S:69.8%,D:2.4%],F:9.0%,M:18.8%,n:255	C:72.6%[S:70.2%,D:2.4%],F:7.8%,M:19.6%,n:255	eukaryota_odb10
Rhodophyta	Bangiophyceae	Bangiales	Bangiaceae	Neoporphyra	Pyropia_haitanensis	GCA_008729055.1	C:47.9%[S:46.7%,D:1.2%],F:17.6%,M:34.5%,n:255	C:52.6%[S:50.2%,D:2.4%],F:18.4%,M:29.0%,n:255	eukaryota_odb10
Rhodophyta	Bangiophyceae	Bangiales	Bangiaceae	Neoporphyra	Pyropia_yezoensis	GCA_009829735.1	C:52.6%[S:51.8%,D:0.8%],F:15.3%,M:32.1%,n:255	C:55.7%[S:54.9%,D:0.8%],F:16.9%,M:27.4%,n:255	eukaryota_odb10

## Sheet: Table S2
#Table S2 : the statisics of collected 102 algal genomes.
Phylum	Class	Order	Family	Genus	Species	Habitat	Gene Number	Flagella presence/absence
Alveolata	Dinophyceae	Syndiniales	Amoebophryaceae	Amoebophrya	Amoebophrya_sp_A120	NA	26350	have
Alveolata	Dinophyceae	Syndiniales	Amoebophryaceae	Amoebophrya	Amoebophrya_sp_A25	NA	27961	have
Alveolata	Dinophyceae	Suessiales	Suessiaceae	Polarella	Polarella_glacialis_CCMP1383	NA	58232	have
Alveolata	Dinophyceae	Suessiales	Symbiodiniaceae	Symbiodinium	Symbiodinium_goreaui	Marine	35913	have
Alveolata	Dinophyceae	Suessiales	Symbiodiniaceae	Symbiodinium	Symbiodinium_microadriaticum_3	Marine	38462	have
Alveolata	Dinophyceae	Suessiales	Symbiodiniaceae	Symbiodinium	Symbiodinium_natans	Marine	35270	have
Alveolata	Dinophyceae	Suessiales	Symbiodiniaceae	Symbiodinium	Symbiodinium_necroappetens	Marine	35672	have
Alveolata	Dinophyceae	Suessiales	Symbiodiniaceae	Symbiodinium	Symbiodinium_pilosum	Marine	23437	have
Alveolata	Dinophyceae	Suessiales	Symbiodiniaceae	Symbiodinium	Symbiodinium_sp_CCMP2456	NA	32053	have
Alveolata	Dinophyceae	Suessiales	Symbiodiniaceae	Symbiodinium	Symbiodinium_sp_CCMP2592	NA	45474	have
Alveolata	Dinophyceae	Suessiales	Symbiodiniaceae	Symbiodinium	Symbiodinium_sp_clade_A_Y106	Marine	90078	have
Alveolata	Dinophyceae	Suessiales	Symbiodiniaceae	Symbiodinium	Symbiodinium_sp_clade_C_Y103	Marine	79161	have
Alveolata	Dinophyceae	Suessiales	Symbiodiniaceae	Symbiodinium	Symbiodinium_sp_KB8	NA	42652	have
Bacillariophyta	Coscinodiscophyceae	Chaetocerotales	Chaetocerotaceae	Chaetoceros	Chaetoceros_tenuissimus	Marine	18869	no
Bacillariophyta	Coscinodiscophyceae	Stephanodiscales	Stephanodiscaceae	Cyclotella	Cyclotella_cryptica	B	22674	no
Bacillariophyta	Bacillariophyceae	Naviculales	Naviculaceae	Fistulifera	Fistulifera_solaris	Marine	20429	no
Bacillariophyta	Fragilariophyceae	Fragilariales	Fragilariaceae	Fragilaria	Fragilaria_crotonensis	all	26015	no
Bacillariophyta	Fragilariophyceae	Fragilariales	Fragilariaceae	Fragilaria	Fragilaria_radians	Fresh	15777	no
Bacillariophyta	Bacillariophyceae	Bacillariales	Bacillariaceae	Fragilariopsis	Fragilariopsis_cylindrus_CCMP1102_2	Marine	18112	no
Bacillariophyta	Bacillariophyceae	Bacillariales	Bacillariaceae	Nitzschia	Nitzschia_inconspicua	Fresh	38785	no
Bacillariophyta	Bacillariophyceae	Bacillariales	Bacillariaceae	Nitzschia	Nitzschia_putrida	Fresh	14251	no
Bacillariophyta	Bacillariophyceae	Bacillariales	Bacillariaceae	Nitzschia	Nitzschia_sp_Nitz4	NA	8087	no
Bacillariophyta	Bacillariophyceae	Naviculales	Phaeodactylaceae	Phaeodactylum	Phaeodactylum_tricornutum	Marine	10412	no
Bacillariophyta	Mediophyceae	Triceratiales	Plagiogrammaceae	Psammoneis	Psammoneis_japonica	Marine	22431	no
Bacillariophyta	Coscinodiscophyceae	Thalassiosirales	Skeletonemataceae	Skeletonema	Skeletonema_costatum	Marine	13880	no
Bacillariophyta	Coscinodiscophyceae	Thalassiosirales	Thalassiosiraceae	Thalassiosira	Thalassiosira_pseudonana_CCMP1335	Marine	11663	no
Chlorophyta	Trebouxiophyceae	Trebouxiales	Trebouxiaceae	Asterochloris	Asterochloris_glomerata	Fresh	10025	no
Chlorophyta	Chlorophyceae	Chlamydomonadales	Astrephomenaceae	Astrephomene	Astrephomene_gubernaculifera	Fresh	13724	have
Chlorophyta	Trebouxiophyceae	Chlorellales	Chlorellaceae	Auxenochlorella	Auxenochlorella_protothecoides	Fresh	7012	no
Chlorophyta	Mamiellophyceae	Mamiellales	Bathycoccaceae	Bathycoccus	Bathycoccus_prasinos	Marine	7895	no
Chlorophyta	Ulvophyceae	Bryopsidales	Caulerpaceae	Caulerpa	Caulerpa_lentillifera	Marine	8818	no
Chlorophyta	Chlorophyceae	Chlamydomonadales	Chlamydomonadaceae	Chlamydomonas	Chlamydomonas_applanata	Fresh	8775	have
Chlorophyta	Chlorophyceae	Chlamydomonadales	Chlamydomonadaceae	Chlamydomonas	Chlamydomonas_asymmetrica	Fresh	12179	have
Chlorophyta	Chlorophyceae	Chlamydomonadales	Chlamydomonadaceae	Chlamydomonas	Chlamydomonas_eustigma	soil	14160	have
Chlorophyta	Chlorophyceae	Chlamydomonadales	Chlamydomonadaceae	Chlamydomonas	Chlamydomonas_incerta	Fresh	16957	have
Chlorophyta	Chlorophyceae	Chlamydomonadales	Chlamydomonadaceae	Chlamydomonas	Chlamydomonas_reinhardtii_3	Fresh	15856	have
Chlorophyta	Chlorophyceae	Chlamydomonadales	Chlamydomonadaceae	Chlamydomonas	Chlamydomonas_schloesseri	Fresh	16268	have
Chlorophyta	Chlorophyceae	Chlamydomonadales	Chlamydomonadaceae	Chlamydomonas	Chlamydomonas_sp_ICE-L	Marine	19524	have
Chlorophyta	Chlorophyceae	Chlamydomonadales	Chlamydomonadaceae	Chlamydomonas	Chlamydomonas_sp_UWO_241	NA	16018	have
Chlorophyta	Trebouxiophyceae	Chlorellales	Chlorellaceae	Chlorella	Chlorella_desiccata_2	NA	9227	no
Chlorophyta	Trebouxiophyceae	Chlorellales	Chlorellaceae	Chlorella	Chlorella_sorokiniana	Fresh	9525	no
Chlorophyta	Trebouxiophyceae	Chlorellales	Chlorellaceae	Chlorella	Chlorella_sp_A99	NA	6005	no
Chlorophyta	Trebouxiophyceae	Chlorellales	Chlorellaceae	Chlorella	Chlorella_sp_ArM0029B	NA	7601	no
Chlorophyta	Trebouxiophyceae	Chlorellales	Chlorellaceae	Chlorella	Chlorella_sp_BAC_9706	NA	3857	no
Chlorophyta	Trebouxiophyceae	Chlorellales	Chlorellaceae	Chlorella	Chlorella_sp_Dachan	NA	7428	no
Chlorophyta	Trebouxiophyceae	Chlorellales	Chlorellaceae	Chlorella	Chlorella_variabilis	Fresh	9777	no
Chlorophyta	Trebouxiophyceae	Chlorellales	Chlorellaceae	Chlorella	Chlorella_vulgaris	Fresh	4844	no
Chlorophyta	Chloropicophyceae	Chloropicales	Chloropicaceae	Chloropicon	Chloropicon_primus_2	Marine	8627	no
Chlorophyta	Trebouxiophyceae	Chlorellales	Chlorellaceae	Chlorella	Choricystis_sp_BAC_9706	NA	4167	Flagellated stages
Chlorophyta	Chlorophyceae	Sphaeropleales	Chromochloridaceae	Chromochloris	Chromochloris_zofingiensis	Fresh	15274	no
Chlorophyta	Trebouxiophyceae	Coccomyxa	NA	NA	Coccomyxa_sp_Obi	NA	11588	no
Chlorophyta	Chlorophyceae	Sphaeropleales	Scenedesmaceae	Desmodesmus	Desmodesmus_armatus	Fresh	7628	Flagellated stages
Chlorophyta	Chlorophyceae	Chlamydomonadales	Dunaliellaceae	Dunaliella	Dunaliella_primolecta_2	Marine	6603	have
Chlorophyta	Chlorophyceae	Chlamydomonadales	Edaphochlamys	NA	Edaphochlamys_debaryana_2	Fresh	20450	have
Chlorophyta	Chlorophyceae	Chlamydomonadales	Volvocaceae	Gonium	Gonium_pectorale	Fresh	16290	Flagellated stages
Chlorophyta	Chlorophyceae	Chlamydomonadales	Haematococcaceae	Haematococcus	Haematococcus_sp_NG2	Fresh	8201	have
Chlorophyta	Trebouxiophyceae	Chlorellales	Chlorellaceae	Micractinium	Micractinium_conductrix	Fresh	9217	no
Chlorophyta	Chlorophyceae	Chlamydomonadales	Chlamydomonadaceae	Microglena	Microglena_sp_YARC	Marine	10078	have
Chlorophyta	Mamiellophyceae	Mamiellales	Mamiellaceae	Micromonas	Micromonas_commoda	Marine	10049	have
Chlorophyta	Mamiellophyceae	Mamiellales	Mamiellaceae	Micromonas	Micromonas_pusilla_CCMP1545	Marine	10256	have
Chlorophyta	Trebouxiophyceae	Chlorellales	Chlorellaceae	Nannochloris	Nannochloris_sp_RS	Marine	2366	have
Chlorophyta	Ulvophyceae	Bryopsidales	Ostreobiaceae	Ostreobium	Ostreobium_quekettii	Marine	10833	Flagellated stages
Chlorophyta	Mamiellophyceae	Mamiellales	Bathycoccaceae	Ostreococcus	Ostreococcus_lucimarinus_CCE9901	Marine	7595	no
Chlorophyta	Mamiellophyceae	Mamiellales	Bathycoccaceae	Ostreococcus	Ostreococcus_mediterraneus	Marine	5404	no
Chlorophyta	Mamiellophyceae	Mamiellales	Bathycoccaceae	Ostreococcus	Ostreococcus_sp_RCC809	NA	7492	no
Chlorophyta	Mamiellophyceae	Mamiellales	Bathycoccaceae	Ostreococcus	Ostreococcus_tauri_3	Marine	7662	no
Chlorophyta	Trebouxiophyceae	Chlorellales	Chlorellaceae	Parachlorella	Parachlorella_kessleri_2	Fresh	8627	no
Chlorophyta	Trebouxiophyceae	Picochlorum	NA	NA	Picochlorum_costavermella	B	2175	no
Chlorophyta	Trebouxiophyceae	Picochlorum	NA	NA	Picochlorum_sp_SENEW3	Fresh	3226	no
Chlorophyta	Trebouxiophyceae	Picochlorum	NA	NA	Picochlorum_sp_soloecismus	NA	3266	no
Chlorophyta	Picocystophyceae	Picocystales	Picocystaceae	Picocystis	Picocystis_sp_L7	NA	3753	no
Chlorophyta	Trebouxiophyceae	Chlorellales	Chlorellaceae	Prototheca	Prototheca_cutis	NA	2962	no
Chlorophyta	Trebouxiophyceae	Chlorellales	Chlorellaceae	Prototheca	Prototheca_stagnorum	Fresh	2781	no
Chlorophyta	Pycnococcaceae	Pycnococcus	NA	NA	Pycnococcus_provasolii	Marine	11330	no
Chlorophyta	Chlorophyceae	Sphaeropleales	Selenastraceae	Raphidocelis	Raphidocelis_subcapitata	Fresh	13383	have
Chlorophyta	Chlorophyceae	Sphaeropleales	Scenedesmaceae	Scenedesmus	Scenedesmus_sp_ARA3	Fresh	9506	no
Chlorophyta	Chlorophyceae	Sphaeropleales	Scenedesmaceae	Scenedesmus	Scenedesmus_sp_ARA	Fresh	9506	no
Chlorophyta	Chlorophyceae	Sphaeropleales	Scenedesmaceae	Scenedesmus	Scenedesmus_sp_NREL_46B-D3	NA	17398	no
Chlorophyta	Chlorophyceae	Sphaeropleales	Scenedesmaceae	Scenedesmus	Scenedesmus_sp_PABB004	NA	7083	no
Chlorophyta	Trebouxiophyceae	Prasiolales	Stichococcaceae	Stichococcus	Stichococcus_bacillaris	all	9097	no
Chlorophyta	Chlorophyceae	Chlamydomonadales	Tetrabaenaceae	Tetrabaena	Tetrabaena_socialis	Fresh	14279	no
Chlorophyta	Chlorophyceae	Sphaeropleales	Scenedesmaceae	Tetradesmus	Tetradesmus_acuminatus	Fresh	9155	no
Chlorophyta	Chlorophyceae	Sphaeropleales	Scenedesmaceae	Tetradesmus	Tetradesmus_obliquus_3	Fresh	15732	no
Chlorophyta	Chlorodendrophyceae	Chlorodendrales	Chlorodendraceae	Tetraselmis	Tetraselmis_striata	Marine	16301	no
Chlorophyta	Trebouxiophyceae	Trebouxiales	Trebouxiaceae	Trebouxia	Trebouxia_sp_A1-2	NA	13884	no
Chlorophyta	Chlorophyceae	Chlamydomonadales	Volvocaceae	Volvox	Volvox_africanus	Fresh	23850	have
Chlorophyta	Chlorophyceae	Chlamydomonadales	Volvocaceae	Volvox	Volvox_carteri_f_nagariensis	Fresh	14413	have
Chlorophyta	Chlorophyceae	Chlamydomonadales	Volvocaceae	Volvox	Volvox_carteri	Fresh	14413	have
Chlorophyta	Chlorophyceae	Chlamydomonadales	Volvocaceae	Volvox	Volvox_reticuliferus_2	Fresh	21579	have
Chlorophyta	Chlorophyceae	Chlamydomonadales	Volvocaceae	Yamagishiella	Yamagishiella_unicocca	Fresh	11039	have
Rhodophyta	Florideophyceae	Gracilariales	Gracilariaceae	Agarophyton	Agarophyton_vermiculophyllum	Marine	5850	no
Rhodophyta	Florideophyceae	Rhodymeniophycidae	Bonnemaisoniales	Bonnemaisoniaceae	Asparagopsis_taxiformis	Marine	11436	no
Rhodophyta	Florideophyceae	Gigartinales	Gigartinaceae	Chondrus	Chondrus_crispus	Marine	9603	no
Rhodophyta	Bangiophyceae	Cyanidiales	Cyanidiaceae	Cyanidiococcus	Cyanidiococcus_yangmingshanensis	Fresh	5189	no
Rhodophyta	Bangiophyceae	Cyanidiales	Cyanidiaceae	Cyanidioschyzon	Cyanidioschyzon_merolae	Fresh	4803	no
Rhodophyta	Florideophyceae	Ceramiales	Rhodomelaceae	Digenea	Digenea_simplex	Marine	54197	no
Rhodophyta	Bangiophyceae	Cyanidiales	Cyanidiaceae	Galdieria	Galdieria_phlegrea	Fresh	5488	no
Rhodophyta	Bangiophyceae	Cyanidiales	Cyanidiaceae	Galdieria	Galdieria_sulphuraria	Fresh	6622	no
Rhodophyta	Florideophyceae	Gracilariales	Gracilariaceae	Gracilaria	Gracilaria_domingensis	Marine	11660	no
Rhodophyta	Florideophyceae	Gracilariales	Gracilariaceae	Gracilariopsis	Gracilariopsis_chorda	Marine	10806	no
Rhodophyta	Bangiophyceae	Porphyridiales	Porphyridiaceae	Porphyridium	Porphyridium_purpureum	Marine	9898	no
Rhodophyta	Bangiophyceae	Bangiales	Bangiaceae	Neoporphyra	Pyropia_yezoensis	Marine	12331	no

## Sheet: Table S3
#Table S2 : the statisics of of flagella-related gene abundance across 102 Species
Species	Phylum	Flagella presence/absence(Fp/Fa)	Tubulin	Tubulin	Tubulin	Tubulin	Tubulin	Tubulin	Tubulin	Central_pair	Central_pair	Central_pair	Central_pair	Central_pair	Central_pair	Central_pair	Central_pair	Central_pair	Central_pair	Central_pair	Central_pair	Central_pair	Central_pair	Central_pair	Central_pair	Central_pair	Central_pair	Central_pair	Central_pair	Central_pair	Central_pair	Radial_Spoke	Radial_Spoke	Radial_Spoke	Radial_Spoke	Radial_Spoke	Radial_Spoke	Radial_Spoke	Radial_Spoke	Radial_Spoke	Radial_Spoke	Radial_Spoke	Radial_Spoke	Radial_Spoke	Radial_Spoke	Radial_Spoke	Radial_Spoke	Radial_Spoke	Radial_Spoke
			tubulin_alpha	tubulin_beta	ATAT1	TTLL1	TTLL5	TTLL6	TTLL9	C1A-18	C1A34	C1B135	C1B350	cpc1	KIF13B	KIF14	KIF17	KIF19	KIF24	KIF3a	KIF3b	KIF3c	KIF5b	KIF6	KIF7	KLP1	PF15	PF16	PF20	PF6	PP1A	CaM-IP2_CFAP91	CaM-IP4_CFAP251	RSP10	RSP11	RSP12	RSP14	RSP16	RSP17	RSP1	RSP20	RSP23	RSP2	RSP3	RSP4	RSP_5like	RSP5	RSP6	RSP_7like
Amoebophrya_sp_A120	Alveolata	Fp	11	9	3	1	0	2	0	3	0	0	8	1	0	0	1	2	0	1	3	0	0	2	0	2	0	1	0	1	29	1	1	1	0	0	0	1	0	0	0	0	0	2	0	0	1	0	0
Amoebophrya_sp_A25	Alveolata	Fp	11	8	5	0	0	1	0	3	0	0	6	1	0	1	0	1	0	0	3	1	0	3	0	1	0	1	1	1	28	1	1	0	0	0	0	0	0	0	0	0	0	2	0	0	1	0	0
Polarella_glacialis_CCMP1383	Alveolata	Fp	173	200	20	3	9	5	0	4	0	0	7	0	0	2	2	0	0	9	5	2	0	0	0	4	0	3	1	3	68	2	1	1	0	0	1	3	0	1	0	0	0	4	2	1	0	0	0
Symbiodinium_goreaui	Alveolata	Fp	128	104	15	9	10	19	0	50	0	0	5	0	0	1	0	2	0	3	0	1	0	0	0	1	0	2	1	2	38	0	1	1	0	0	0	2	0	1	0	0	0	4	1	1	0	0	0
Symbiodinium_microadriaticum_3	Alveolata	Fp	123	148	20	12	24	93	10	35	0	0	8	0	0	4	1	1	0	8	2	0	0	0	0	3	0	2	1	2	55	0	3	1	0	0	3	2	0	0	0	0	0	4	0	0	0	0	0
Symbiodinium_natans	Alveolata	Fp	91	133	19	8	18	57	2	20	0	0	7	0	0	7	0	1	0	8	2	0	0	0	0	3	0	1	1	1	48	1	1	1	0	0	0	1	0	0	0	0	0	1	0	0	0	2	0
Symbiodinium_necroappetens	Alveolata	Fp	113	143	18	14	33	90	7	26	0	0	6	0	0	5	0	1	0	4	1	1	0	0	0	1	0	2	1	2	42	0	1	1	0	0	1	0	0	0	0	0	0	2	0	0	0	2	0
Symbiodinium_pilosum	Alveolata	Fp	70	77	10	7	16	40	0	24	0	0	6	0	0	5	0	2	0	3	2	1	0	0	0	1	0	2	1	2	31	0	0	1	0	0	0	0	0	1	0	0	0	1	1	0	0	0	0
Symbiodinium_sp_CCMP2456	Alveolata	Fp	106	133	19	9	18	44	4	29	0	0	6	0	0	4	0	1	0	5	2	0	0	0	0	3	0	3	1	3	47	1	3	2	0	0	0	1	0	0	0	0	0	3	0	0	0	0	0
Symbiodinium_sp_CCMP2592	Alveolata	Fp	166	186	18	13	24	95	3	40	0	0	8	0	0	3	0	2	0	12	2	1	0	0	0	3	0	1	1	1	39	1	3	2	0	0	1	1	0	0	0	0	0	1	0	0	0	0	0
Symbiodinium_sp_clade_A_Y106	Alveolata	Fp	299	302	16	12	80	212	8	157	0	0	5	0	0	8	1	2	0	6	6	2	0	0	0	8	0	5	1	5	82	2	2	2	0	0	3	1	0	0	0	0	0	5	3	0	0	0	0
Symbiodinium_sp_clade_C_Y103	Alveolata	Fp	268	174	18	5	27	84	2	125	0	0	11	0	0	4	3	3	0	6	2	2	0	0	0	6	0	2	1	2	47	0	2	2	0	0	1	0	0	0	0	0	0	7	1	0	0	1	0
Symbiodinium_sp_KB8	Alveolata	Fp	142	162	31	12	21	110	8	69	0	0	13	0	0	4	2	3	0	14	3	1	0	0	0	5	0	7	1	7	67	2	3	1	0	0	6	3	0	1	0	0	0	6	2	0	0	2	0
Chaetoceros_tenuissimus	Bacillariophyta	Fa	7	24	2	1	0	0	0	2	0	0	6	0	0	0	0	0	0	1	1	0	0	1	0	0	0	0	0	0	21	0	0	1	0	0	0	2	0	1	0	0	0	0	0	1	0	0	0
Cyclotella_cryptica	Bacillariophyta	Fa	9	17	4	0	0	0	0	1	0	0	8	0	0	0	0	0	0	1	1	0	0	0	0	2	0	0	0	0	20	0	0	1	0	0	0	1	0	1	0	0	0	0	3	0	0	0	0
Fistulifera_solaris	Bacillariophyta	Fa	13	24	2	0	0	0	0	0	0	0	8	0	0	0	0	0	0	0	0	0	0	0	0	0	0	0	0	0	35	0	0	2	0	0	0	2	0	0	0	0	0	0	2	2	0	0	0
Fragilaria_crotonensis	Bacillariophyta	Fa	7	22	1	0	0	1	0	1	0	0	5	0	0	0	0	0	0	1	0	0	0	0	0	0	0	0	0	0	19	0	0	0	0	0	0	0	0	0	0	0	0	0	0	1	1	0	0
Fragilaria_radians	Bacillariophyta	Fa	7	3	1	0	0	1	0	0	0	0	5	0	0	0	0	0	0	1	0	0	0	0	0	0	0	0	0	0	25	0	0	1	0	0	0	0	0	0	0	0	0	0	0	1	0	0	0
Fragilariopsis_cylindrus_CCMP1102_2	Bacillariophyta	Fa	6	6	2	3	0	0	0	1	0	0	4	0	0	0	0	0	0	0	0	0	0	0	0	0	0	0	0	0	19	0	0	1	0	0	0	0	0	0	0	0	0	0	0	0	0	1	0
Nitzschia_inconspicua	Bacillariophyta	Fa	29	24	5	3	1	5	0	1	0	0	12	0	0	0	0	0	0	5	1	0	0	0	0	0	0	0	0	0	32	0	0	2	0	0	0	2	0	0	0	0	0	0	1	0	0	0	0
Nitzschia_putrida	Bacillariophyta	Fa	23	32	6	1	1	2	0	0	0	0	3	0	0	0	0	0	0	3	0	0	0	0	0	0	0	0	0	0	25	0	0	1	0	0	0	1	0	1	0	0	0	0	1	0	0	0	0
Nitzschia_sp_Nitz4	Bacillariophyta	Fa	17	18	4	1	1	1	0	0	0	0	3	0	0	0	0	0	0	1	0	0	0	0	0	0	0	0	0	0	15	0	0	1	0	0	0	1	0	1	0	0	0	0	1	0	0	0	0
Phaeodactylum_tricornutum	Bacillariophyta	Fa	6	4	0	1	0	2	0	0	0	0	6	0	0	0	0	0	0	0	0	0	0	0	0	0	0	0	0	0	20	0	0	1	0	0	0	0	0	0	0	0	0	0	1	1	0	0	0
Psammoneis_japonica	Bacillariophyta	Fa	24	27	5	2	0	2	0	0	0	0	2	0	0	0	0	0	0	5	0	0	0	0	0	0	0	0	0	0	11	0	0	1	0	0	1	2	0	1	0	0	0	0	3	1	0	1	0
Skeletonema_costatum	Bacillariophyta	Fa	21	25	7	2	0	1	0	0	0	0	4	0	0	0	1	0	0	1	2	0	0	0	0	0	0	0	0	0	16	0	0	1	0	0	1	0	0	1	0	0	0	0	1	0	0	0	0
Thalassiosira_pseudonana_CCMP1335	Bacillariophyta	Fa	4	11	1	0	0	0	0	1	0	0	5	0	0	0	0	0	0	1	0	0	0	2	1	1	0	0	0	0	17	0	0	1	0	0	0	0	0	1	0	0	0	0	2	0	0	0	0
Agarophyton_vermiculophyllum	Rhodophyta	Fa	1	1	0	0	0	0	0	0	0	0	5	0	0	0	0	0	0	0	0	0	0	0	0	0	0	0	1	0	11	0	0	0	0	0	0	1	0	0	0	0	0	0	1	1	0	0	0
Asparagopsis_taxiformis	Rhodophyta	Fa	3	6	1	1	0	0	0	0	0	0	3	0	0	0	0	0	0	0	0	0	0	1	0	0	0	0	0	0	18	0	0	0	0	0	0	0	0	0	0	0	0	0	0	1	0	0	0
Chondrus_crispus	Rhodophyta	Fa	2	4	0	0	0	0	0	0	0	0	3	0	0	0	0	0	0	1	0	0	0	0	0	0	0	0	0	0	17	0	0	0	0	0	0	1	0	0	0	0	0	0	0	0	1	0	0
Cyanidiococcus_yangmingshanensis	Rhodophyta	Fa	3	1	0	0	0	0	0	1	0	0	4	0	0	0	0	0	0	0	0	0	0	0	0	0	0	0	0	0	11	0	0	0	0	0	0	1	0	0	0	0	0	0	1	0	0	0	0
Cyanidioschyzon_merolae	Rhodophyta	Fa	2	1	0	0	0	0	0	1	0	0	5	0	0	0	0	0	0	0	0	0	0	0	0	0	0	0	0	0	14	0	0	0	0	0	0	0	0	1	0	0	0	0	0	0	0	0	0
Digenea_simplex	Rhodophyta	Fa	4	27	0	1	0	1	0	0	0	0	13	0	0	0	0	0	0	0	0	0	0	0	1	0	0	0	5	0	16	0	0	0	0	0	0	0	0	0	0	0	0	0	1	1	0	1	0
Galdieria_phlegrea	Rhodophyta	Fa	3	1	0	0	0	1	0	1	0	0	8	0	0	0	0	0	0	0	0	0	0	0	0	0	0	0	0	0	18	0	0	0	0	0	0	0	0	0	0	0	0	0	0	0	1	0	0
Galdieria_sulphuraria	Rhodophyta	Fa	3	7	1	1	0	1	0	0	0	0	7	0	0	0	0	0	0	1	0	0	0	0	0	0	0	0	0	0	17	0	0	0	0	0	0	0	0	0	0	0	0	0	1	0	1	0	0
Gracilaria_domingensis	Rhodophyta	Fa	2	3	0	0	0	0	0	0	0	0	5	0	0	0	0	0	0	0	0	0	0	0	0	0	0	0	0	0	15	0	0	0	0	0	0	0	0	0	0	0	0	0	1	1	0	0	0
Gracilariopsis_chorda	Rhodophyta	Fa	5	3	0	0	0	1	0	0	0	0	3	0	0	0	0	0	0	0	0	0	0	0	0	0	0	0	0	0	15	0	0	0	0	0	0	1	0	0	0	0	0	0	0	1	0	0	0
Porphyridium_purpureum	Rhodophyta	Fa	18	14	6	3	1	2	1	0	0	0	5	0	0	0	0	0	0	0	0	0	0	0	0	0	0	0	0	0	17	0	0	1	0	0	0	1	0	0	0	0	0	0	2	1	0	1	0
Pyropia_yezoensis	Rhodophyta	Fa	18	12	7	2	0	2	1	0	0	0	2	0	0	0	0	0	0	0	0	0	0	0	0	0	0	0	0	0	13	0	0	0	0	0	1	1	0	0	0	0	0	0	0	0	0	0	0
Asterochloris_glomerata	Chlorophyta	Fa	5	8	1	1	0	2	0	2	0	0	9	1	0	0	0	0	0	1	2	0	0	1	1	3	1	1	1	2	18	1	1	0	1	0	1	3	0	0	0	0	1	1	1	0	2	0	0
Astrephomene_gubernaculifera	Chlorophyta	Fp	5	11	2	1	2	1	0	2	0	1	5	1	0	0	0	0	0	1	2	2	0	0	0	2	0	1	1	2	15	1	1	0	1	0	0	1	1	0	0	0	1	1	1	1	1	0	0
Auxenochlorella_protothecoides	Chlorophyta	Fa	3	5	0	0	0	3	0	1	0	0	5	0	0	0	0	0	0	1	0	0	0	0	0	0	0	0	0	0	16	0	0	0	0	0	0	1	0	0	0	0	0	1	1	0	0	0	0
Bathycoccus_prasinos	Chlorophyta	Fa	3	6	1	0	0	0	0	1	0	0	5	0	0	0	0	0	0	0	0	0	0	1	0	1	0	0	0	0	17	0	0	0	0	0	0	0	0	0	0	0	0	0	0	1	0	0	0
Caulerpa_lentillifera	Chlorophyta	Fa	9	10	2	1	0	2	1	2	0	0	6	0	0	0	0	0	0	2	2	0	0	0	0	4	0	1	0	1	19	1	1	0	0	0	0	0	0	1	0	0	0	1	2	0	0	0	0
Chlamydomonas_applanata	Chlorophyta	Fp	5	10	0	0	0	2	0	1	0	1	2	1	0	0	0	0	0	0	2	0	0	1	0	3	0	1	1	2	15	1	1	0	1	0	0	1	2	2	0	0	1	1	1	0	4	0	0
Chlamydomonas_asymmetrica	Chlorophyta	Fp	3	10	0	0	0	1	0	1	0	1	6	1	0	0	0	0	0	0	2	1	0	1	0	2	0	1	1	3	16	1	1	0	1	0	0	1	1	0	0	0	1	1	1	3	1	0	0
Chlamydomonas_eustigma	Chlorophyta	Fp	9	12	1	0	0	1	0	3	0	1	8	1	0	0	0	0	0	0	2	0	1	1	0	2	2	1	1	2	25	1	1	1	1	0	0	1	1	1	0	0	1	1	0	0	5	0	0
Chlamydomonas_incerta	Chlorophyta	Fp	5	10	1	0	1	1	0	1	0	1	6	1	1	0	0	0	0	0	2	1	0	0	0	3	0	1	1	2	20	1	1	1	1	0	1	1	1	0	0	0	0	1	1	2	2	0	0
Chlamydomonas_reinhardtii_3	Chlorophyta	Fp	6	12	1	0	1	1	0	2	0	1	7	1	0	0	0	0	0	0	2	0	0	0	1	3	0	1	1	2	17	1	1	1	1	0	1	2	1	1	0	0	1	1	0	1	2	1	0
Chlamydomonas_schloesseri	Chlorophyta	Fp	4	11	1	0	1	2	0	1	0	1	6	1	1	0	0	0	0	0	2	0	0	1	0	3	0	1	1	2	22	1	1	1	1	0	0	1	1	1	0	0	1	0	1	1	2	0	0
Chlamydomonas_sp_ICE-L	Chlorophyta	Fp	15	19	1	0	0	0	0	0	0	1	10	0	0	0	0	0	0	1	0	0	0	1	0	2	0	1	1	1	24	1	1	1	2	0	0	3	0	0	0	0	2	1	1	1	2	0	0
Chlamydomonas_sp_UWO_241	Chlorophyta	Fp	8	10	1	0	0	0	0	2	0	0	2	1	0	0	0	0	0	1	1	0	0	1	0	4	1	1	1	1	26	1	1	0	1	0	0	1	0	1	0	0	1	1	1	0	2	0	0
Chlorella_desiccata_2	Chlorophyta	Fa	3	7	2	0	0	3	0	3	0	0	5	0	0	0	0	0	0	2	0	0	0	0	0	0	0	0	0	0	14	0	0	0	0	0	0	7	0	1	0	0	0	1	0	1	0	0	0
Chlorella_sorokiniana	Chlorophyta	Fa	5	7	0	0	0	4	0	1	0	0	6	0	0	0	0	0	0	2	0	0	0	0	0	1	0	0	0	0	17	0	0	0	0	0	0	0	0	0	0	0	0	2	1	1	0	0	0
Chlorella_sp_A99	Chlorophyta	Fa	6	6	0	0	0	1	0	1	0	0	4	0	0	0	0	0	0	1	0	0	0	0	0	2	0	0	0	0	11	0	0	0	0	0	0	0	0	0	0	0	0	1	1	0	1	0	0
Chlorella_sp_ArM0029B	Chlorophyta	Fa	3	3	2	0	0	2	0	2	0	0	4	0	0	0	0	0	0	1	1	0	0	0	0	2	0	0	0	0	16	0	0	0	0	0	0	0	0	0	0	0	0	1	0	0	1	0	0
Chlorella_sp_BAC_9706	Chlorophyta	Fa	2	3	0	0	0	1	0	0	0	0	2	0	0	0	0	0	0	1	0	0	0	1	0	0	0	0	0	0	10	0	0	0	0	0	0	0	0	0	0	0	0	1	0	0	0	0	0
Chlorella_sp_Dachan	Chlorophyta	Fa	4	7	2	0	0	3	0	1	0	0	5	0	0	0	0	0	0	3	0	0	0	0	0	1	0	0	0	0	12	0	0	0	0	0	0	1	0	0	0	0	0	0	1	1	0	0	0
Chlorella_variabilis	Chlorophyta	Fa	7	6	0	0	0	4	0	2	0	0	5	0	0	1	0	0	0	3	1	0	0	0	0	1	0	0	0	0	16	0	0	0	0	0	0	1	0	0	0	0	0	1	1	0	1	0	0
Chlorella_vulgaris	Chlorophyta	Fa	3	4	1	0	0	1	0	2	0	0	2	0	0	0	0	0	0	1	1	0	0	1	0	0	0	0	0	0	12	0	0	0	0	0	0	1	0	0	0	0	0	0	1	1	0	0	0
Chloropicon_primus_2	Chlorophyta	Fa	8	6	0	0	1	2	0	1	0	1	6	1	0	0	0	0	0	0	1	0	0	0	0	3	1	1	1	1	14	1	1	0	0	0	1	1	0	0	0	0	1	3	1	1	0	1	0
Choricystis_sp_BAC_9706	Chlorophyta	Flagellated stages	3	4	2	0	0	1	0	1	0	0	2	0	0	0	0	0	0	1	0	0	0	0	0	1	0	0	0	0	10	0	0	0	0	0	0	1	0	0	0	0	0	0	0	1	0	0	0
Chromochloris_zofingiensis	Chlorophyta	Fa	5	4	1	2	0	2	0	2	0	1	8	1	0	0	0	0	0	0	1	0	0	1	0	2	1	1	1	1	17	1	1	1	0	0	0	2	1	0	0	0	1	3	1	1	3	0	0
Coccomyxa_sp_Obi	Chlorophyta	Fa	15	12	0	0	1	2	0	2	0	0	6	0	0	0	0	0	0	1	1	0	0	1	0	1	0	0	0	0	16	0	0	1	0	0	0	2	0	2	0	0	0	0	1	0	1	0	0
Desmodesmus_armatus	Chlorophyta	Flagellated stages	4	6	1	0	0	3	0	2	0	0	6	0	0	0	0	0	0	0	2	0	0	0	0	3	0	1	1	1	12	1	1	0	0	0	0	1	0	0	0	0	1	1	0	0	2	0	0
Dunaliella_primolecta_2	Chlorophyta	Fp	5	10	0	2	0	0	0	0	0	0	7	1	0	0	0	0	0	0	2	0	0	1	0	1	0	0	1	0	18	0	1	0	1	0	0	2	0	0	0	0	1	1	0	0	2	0	0
Edaphochlamys_debaryana_2	Chlorophyta	Fp	5	11	1	0	1	2	0	2	0	1	7	1	1	0	1	0	0	0	2	0	0	1	0	2	0	1	1	2	19	1	2	0	1	0	1	3	1	0	0	0	1	1	1	2	2	0	0
Gonium_pectorale	Chlorophyta	Flagellated stages	3	12	1	0	2	3	0	1	0	1	5	1	0	0	0	0	0	0	2	1	0	1	0	1	0	1	1	2	18	1	1	0	1	0	0	2	1	0	0	0	1	0	0	1	3	0	0
Haematococcus_sp_NG2	Chlorophyta	Fp	6	13	1	0	0	0	0	1	0	0	4	1	0	0	0	0	0	0	2	0	0	1	0	1	0	1	1	2	13	1	1	0	1	0	0	2	1	2	0	0	1	2	1	0	3	0	0
Micractinium_conductrix	Chlorophyta	Fa	5	8	1	0	0	3	0	1	0	0	4	0	0	0	0	0	0	2	2	0	0	0	0	1	0	0	0	0	18	0	0	0	0	0	0	0	0	0	0	0	0	1	1	0	1	0	0
Microglena_sp_YARC	Chlorophyta	Fp	10	16	2	0	0	0	0	0	0	1	9	1	0	0	0	0	0	1	0	0	0	1	0	2	0	1	1	1	25	1	1	0	2	0	0	3	0	0	0	0	2	1	0	0	2	0	0
Micromonas_commoda	Chlorophyta	Fp	6	4	1	0	0	1	0	0	0	1	10	1	0	0	0	0	0	0	0	0	0	1	0	2	1	1	1	2	16	1	1	1	1	0	0	3	0	0	0	1	0	2	1	0	1	0	1
Micromonas_pusilla_CCMP1545	Chlorophyta	Fp	5	4	2	0	0	1	0	1	0	0	7	1	0	0	0	0	0	0	1	0	0	1	0	1	0	1	1	2	17	0	1	2	0	0	0	1	0	1	0	0	1	2	3	1	0	1	0
Nannochloris_sp_RS	Chlorophyta	Fp	2	2	0	0	0	0	0	0	0	0	3	0	0	0	0	0	0	0	0	0	0	0	0	0	0	0	0	0	13	0	0	1	0	0	0	1	0	0	0	0	0	0	0	0	0	0	0
Ostreobium_quekettii	Chlorophyta	Flagellated stages	18	22	6	2	0	1	0	0	0	0	2	0	0	0	0	0	0	1	1	0	0	0	0	5	0	1	0	2	16	1	0	0	0	0	1	1	0	1	0	0	0	4	0	0	1	0	0
Ostreococcus_lucimarinus_CCE9901	Chlorophyta	Fa	16	20	8	1	0	1	0	0	0	0	2	0	0	0	0	0	0	0	1	0	0	0	0	1	0	0	0	0	16	0	0	1	0	0	0	3	0	0	0	0	0	1	1	1	0	1	0
Ostreococcus_mediterraneus	Chlorophyta	Fa	16	15	6	1	0	1	0	0	0	0	1	0	0	0	0	0	0	0	0	0	0	0	0	1	0	0	0	0	14	0	0	1	0	0	0	2	0	0	0	0	0	0	0	1	0	1	0
Ostreococcus_sp_RCC809	Chlorophyta	Fa	19	21	7	1	0	1	0	0	0	0	2	0	0	0	0	0	0	0	0	0	0	0	0	1	0	0	0	0	14	0	0	1	0	0	0	2	0	0	0	0	0	1	2	1	0	1	0
Ostreococcus_tauri_3	Chlorophyta	Fa	20	19	5	1	0	1	0	0	0	0	2	0	0	0	1	0	0	1	0	1	0	0	0	1	0	0	0	0	14	0	0	1	0	0	0	4	0	0	0	0	0	0	2	1	1	1	0
Parachlorella_kessleri_2	Chlorophyta	Fa	17	17	3	1	0	1	0	0	0	0	2	0	0	0	0	0	0	2	1	0	0	0	0	1	0	0	0	0	11	0	0	1	0	0	1	2	0	0	0	0	0	1	0	1	0	0	0
Picochlorum_costavermella	Chlorophyta	Fa	2	4	0	0	0	0	0	0	0	0	3	0	0	0	0	0	0	0	0	0	0	0	0	0	0	0	0	0	11	0	0	0	0	0	0	1	0	0	0	0	0	0	0	0	0	0	0
Picochlorum_sp_SENEW3	Chlorophyta	Fa	4	4	0	0	0	0	0	1	0	0	2	0	0	0	0	0	0	0	0	0	0	0	0	0	0	0	0	0	10	0	0	0	0	0	0	1	0	0	0	0	0	0	0	1	0	0	0
Picochlorum_sp_soloecismus	Chlorophyta	Fa	2	5	0	0	1	1	0	0	0	0	5	0	0	0	0	0	0	1	1	0	0	0	0	0	0	0	0	0	12	0	0	0	0	0	0	1	0	0	0	0	0	0	0	1	0	0	0
Picocystis_sp_L7	Chlorophyta	Fa	4	6	0	1	0	0	0	1	0	0	2	0	0	0	0	0	0	1	0	0	0	0	0	1	0	0	0	0	11	0	0	0	0	0	0	1	0	0	0	0	0	0	1	0	1	0	0
Prototheca_cutis	Chlorophyta	Fa	11	16	4	0	0	2	0	0	0	0	2	0	0	0	0	0	0	1	0	0	0	0	0	0	0	0	0	0	10	0	0	0	0	0	0	2	0	1	0	0	0	1	0	0	0	1	0
Prototheca_stagnorum	Chlorophyta	Fa	13	13	3	0	0	0	0	0	0	0	1	0	0	0	0	0	0	0	0	1	0	0	0	0	0	0	0	0	10	0	0	0	0	0	2	2	0	0	0	0	0	1	1	0	0	0	0
Pycnococcus_provasolii	Chlorophyta	Fa	20	24	9	3	1	3	0	0	0	0	3	0	0	0	0	0	0	4	6	0	0	0	0	0	0	0	0	0	11	0	0	0	1	0	3	1	0	0	0	2	1	0	1	0	0	1	0
Raphidocelis_subcapitata	Chlorophyta	Fp	20	24	9	1	0	3	0	0	0	0	3	0	0	1	0	0	0	2	2	0	0	0	0	3	0	1	1	1	16	1	1	1	1	0	2	4	0	1	0	0	1	3	1	3	0	1	0
Scenedesmus_sp_ARA3	Chlorophyta	Fa	17	19	2	1	0	3	0	0	0	0	2	0	0	0	0	0	0	1	2	0	0	0	0	3	0	1	1	2	16	0	1	1	0	0	1	3	0	0	0	0	1	2	1	1	1	2	0
Scenedesmus_sp_ARA	Chlorophyta	Fa	17	18	3	1	0	3	0	0	0	0	2	0	0	0	0	0	0	1	2	0	0	0	0	3	0	1	1	2	16	0	1	1	0	0	1	4	0	0	0	0	1	2	1	1	1	2	0
Scenedesmus_sp_NREL_46B-D3	Chlorophyta	Fa	23	22	7	2	0	4	0	0	0	0	3	0	0	0	1	0	0	3	2	0	0	0	0	2	0	1	2	1	16	1	3	1	1	0	1	3	0	1	0	0	1	2	1	2	2	1	0
Scenedesmus_sp_PABB004	Chlorophyta	Fa	14	20	4	1	0	2	0	0	0	0	3	0	0	0	0	0	0	3	2	0	0	0	0	3	1	1	0	1	14	1	1	1	0	0	0	6	0	1	0	0	1	2	1	2	2	1	0
Stichococcus_bacillaris	Chlorophyta	Fa	15	17	6	1	0	2	0	0	0	0	4	0	0	0	0	0	0	3	1	0	0	0	0	1	0	0	0	0	13	0	0	1	0	0	1	0	0	0	0	0	0	0	1	0	1	0	0
Tetrabaena_socialis	Chlorophyta	Fa	18	21	4	1	0	2	0	0	0	0	3	1	0	0	0	0	0	1	0	0	0	0	0	3	0	1	1	1	10	2	1	0	1	0	1	2	0	2	0	0	1	2	2	2	0	0	0
Tetradesmus_acuminatus	Chlorophyta	Fa	19	21	5	2	0	1	0	0	0	0	2	0	0	0	0	1	0	1	3	0	0	0	0	3	0	1	1	1	15	0	1	1	0	0	1	4	0	0	0	0	1	2	0	3	1	2	0
Tetradesmus_obliquus_3	Chlorophyta	Fa	12	15	6	1	0	2	0	1	0	0	6	0	0	0	0	0	0	2	3	0	0	0	0	5	0	0	2	0	18	2	2	3	1	0	0	3	0	0	0	0	2	5	0	1	3	0	0
Tetraselmis_striata	Chlorophyta	Fa	10	10	1	2	0	1	1	1	0	0	9	1	0	0	0	0	0	1	4	0	0	2	0	5	2	1	0	2	22	1	2	0	1	0	1	3	0	2	0	0	1	2	4	0	2	0	0
Trebouxia_sp_A1-2	Chlorophyta	Fa	4	10	1	0	0	4	0	2	0	0	7	1	0	0	0	0	0	1	1	0	0	1	0	2	1	1	1	2	14	1	1	0	1	0	0	1	0	2	0	0	1	2	2	0	0	0	0
Volvox_africanus	Chlorophyta	Fp	23	44	8	1	2	3	0	0	0	0	18	1	0	0	0	0	0	5	4	0	0	0	0	11	0	1	1	3	15	2	1	2	1	0	0	4	1	0	0	0	1	5	1	3	2	1	0
Volvox_carteri_f_nagariensis	Chlorophyta	Fp	24	27	7	2	1	2	0	0	0	0	6	1	0	0	1	0	0	2	3	0	0	0	0	4	0	1	0	2	14	1	1	4	1	0	1	5	1	0	0	0	1	3	1	2	2	0	0
Volvox_carteri	Chlorophyta	Fp	21	30	7	1	1	3	0	0	0	0	5	1	0	0	0	0	0	2	2	1	0	0	0	3	0	1	0	2	14	1	1	2	1	0	1	4	1	0	0	0	1	3	1	1	3	0	0
Volvox_reticuliferus_2	Chlorophyta	Fp	24	46	5	2	1	4	0	0	0	0	19	1	0	0	1	0	0	5	2	0	0	0	0	4	0	1	1	2	16	1	1	1	1	0	0	3	1	0	0	0	1	6	1	4	1	1	0
Yamagishiella_unicocca	Chlorophyta	Fp	20	29	6	1	2	3	0	0	0	0	4	1	0	0	0	0	0	1	3	1	0	0	0	3	0	1	0	2	15	1	1	2	0	0	2	2	1	0	0	0	1	4	1	2	1	0	0
[truncated: 48 more columns]
